# Supplementary material for: Global Transcriptomic Profiling of Pulmonary Gene Expression in an Experimental Murine Model of Rickettsia conorii Infection
Source: Genes (Basel). 2019 Mar 8;10(3):204. doi: 10.3390/genes10030204 (PMC6470625; doi:10.3390/genes10030204)
Supplement: Supplementary file 1 [file genes-10-00204-s001.zip]

Archive with 5 entries (5 files):
- Table S1.xlsx
- Table S2.xlsx
- Table S3.xlsx
- Table S4.xlsx
- Table S5.xlsx
