# Supplementary material for: Global Transcriptomic Profiling of Pulmonary Gene Expression in an Experimental Murine Model of Rickettsia conorii Infection
Source: Genes (Basel). 2019 Mar 8;10(3):204. doi: 10.3390/genes10030204 (PMC6470625; doi:10.3390/genes10030204)
Supplement: Supplementary file 1 [file genes-10-00204-s001.zip › Table S1.xlsx]

## Sheet: Sheet1
Table S1: Listed of primers used in this study.
Gene Name	Primer Name	Orientation	Primer sequence (5'-3')	Product length (bp)	Reference (if any)
Ubd	Ubd-F	Sense	CCTCCGAGTTCGAAGATCCA	120	This study
	Ubd-R	Anti-sense	TTTCCATCTTCCAGCTTCTTTCC
Camp	Camp-F	Sense	GGCCGCTGATTCTTTTGACA	110	This study
	Camp-R	Anti-sense	CAATCTTCTCCCCACCTTTGC
Ngp	Ngp-F	Sense	CTTGGCTGTGGTCTCCTGTGA	135	This study
	Ngp-R	Anti-sense	CTAGAAGGCGGAGTGGCACTT
Gbp5	Gbp5-F	Sense	TCACTGAAGCTGAAGCAAGG	105	Degrandi et. al., (2007)
	Gbp5-R	Anti-sense	GCGTCAAAAACAAAGCATTTC
S100A8	S100A8-F	Sense	GGAAATCACCATGCCCTCTACA	150	This study
	S100A8-R	Anti-sense	CGCAAGGAACTCCTCGAAGT
Gbp8	Gbp8-F	Sense	AAGAAGCTGAAGGAACAAAAGGC	177	Degrandi et. al., (2007)
	Gbp8-R	Anti-sense	GAAATGGGAGAAAAAATAAATGAAGC
Mmp8	Mmp8-F	Sense	GTGTCCTGCCCAGACTTTCCT	85	This study
	Mmp8-R	Anti-sense	GGCTGGGAATGCCAGATTAC
S100A9	S100A9-F	Sense	CGCAGCATAACCACCATCAT	110	This study
	S100A9-R	Anti-sense	GCCAACTGTGCTTCCACCAT
Gbp2	Gbp2-F	Sense	TCTGCCAAGCTCTCTCCATCA	140	This study
	Gbp2-R	Anti-sense	GCCCAGTGGTCAGACAGTGA
Herc6	Herc6-F	Sense	GCAGGTGGCACACACAGTTT	140	This study
	Herc6-R	Anti-sense	TTCAGGGCACCAATTGAATG
Alas2	Alas2-F	Sense	TGTCTGTGGCTGCATGCAA	92	This study
	Alas2-R	Anti-sense	GGGTCCCATGTTCCCAAAGT
Hbb-bt	Hbb-bt-F	Sense	AAGGCCCATGGCAAGAAAGT	115	This study
	Hbb-bt-R	Anti-sense	CCACATGCAGCTTGTCACAGT
18S	18S-F	Sense	GTAACCCGTTGAACCCCATT	151	This study
	18S-R	Anti-sense	CCATCCAATCGGTAGTAGCG
Degrandi, D., C. Konermann, C. Beuter-Gunia, et al., Extensive characterization of IFN-induced GTPases mGBP1 to mGBP10 involved in host defense. The Journal of Immunology, 2007. 179(11): p. 7729
