# Supplementary material for: Global Transcriptomic Profiling of Pulmonary Gene Expression in an Experimental Murine Model of Rickettsia conorii Infection
Source: Genes (Basel). 2019 Mar 8;10(3):204. doi: 10.3390/genes10030204 (PMC6470625; doi:10.3390/genes10030204)
Supplement: Supplementary file 1 [file genes-10-00204-s001.zip › Table S2.xlsx]

## Sheet: Sheet1
Table S2: Summary of RNA Sequencing read counts and mapping statistics
Sample Name	Mouse Number	Total number of reads in the library	Per cent of total reads mapping to Mus musculus genome (mm9)	Number of reads mapping to Ref-Seq protein coding genes
Mock-infected	1	42433442	97.25	12458631
Mock-infected	2	45331462	96.87	13666657
Mock-infected	3	64700088	97.45	19632462
Average		50821664	97.19	1.52526e+07
R. conorii infected	1	40105218	97.59	13159006
R. conorii infected	2	69529702	97.84	22361967
R. conorii infected	3	50666662	97.9	16699450
Average		5.34339e+07	97.7767	1.74068e+07
