# Supplementary material for: Global Transcriptomic Profiling of Pulmonary Gene Expression in an Experimental Murine Model of Rickettsia conorii Infection
Source: Genes (Basel). 2019 Mar 8;10(3):204. doi: 10.3390/genes10030204 (PMC6470625; doi:10.3390/genes10030204)
Supplement: Supplementary file 1 [file genes-10-00204-s001.zip › Table S3.xlsx]

## Sheet: Sheet1
Table S3: List of genes differentially expressed during R. conorii infection in vivo.
Symbol	Entrez Gene Name	Ensembl	Expr p-value	Expr False Discovery Rate (q-value)	Expr Fold Change	Expr Log2 Ratio
GNAI3	G protein subunit alpha i3	ENSMUSG00000000001	1.15e-05	0.000143	1.702	0.767
TBX2	T-box 2	ENSMUSG00000000093	0.00015	0.00145	-1.797	-0.845
SDHD	succinate dehydrogenase complex subunit D	ENSMUSG00000000171	1.62e-09	3.77e-08	2.241	1.164
SLFN12L	schlafen family member 12 like	ENSMUSG00000000204	0	0	23.308	4.543
ITGB2	integrin subunit beta 2	ENSMUSG00000000290	1.44e-15	6.19e-14	3.005	1.587
CDH1	cadherin 1	ENSMUSG00000000303	0.000849	0.0068	-1.582	-0.662
TMPRSS2	transmembrane protease, serine 2	ENSMUSG00000000385	0.000105	0.00106	-1.64	-0.713
NDUFA9	NADH:ubiquinone oxidoreductase subunit A9	ENSMUSG00000000399	9.17e-06	0.000117	1.814	0.859
LCK	LCK proto-oncogene, Src family tyrosine kinase	ENSMUSG00000000409	0	0	7.385	2.885
GALNT1	polypeptide N-acetylgalactosaminyltransferase 1	ENSMUSG00000000420	5.42e-10	1.35e-08	2.173	1.12
ACVRL1	activin A receptor like type 1	ENSMUSG00000000530	3.11e-05	0.000353	-2.002	-1.001
ATP5PB	ATP synthase peripheral stalk-membrane subunit b	ENSMUSG00000000563	6.52e-09	1.41e-07	2.226	1.154
RPL13	ribosomal protein L13	ENSMUSG00000000740	2.11e-05	0.000248	1.994	0.996
CCL3L3	C-C motif chemokine ligand 3 like 3	ENSMUSG00000000982	0	0	10.009	3.323
S100A4	S100 calcium binding protein A4	ENSMUSG00000001020	0	0	6.358	2.669
S100A6	S100 calcium binding protein A6	ENSMUSG00000001025	0.00194	0.0141	1.755	0.811
ICAM2	intercellular adhesion molecule 2	ENSMUSG00000001029	4.41e-09	9.68e-08	2.281	1.189
EPN2	epsin 2	ENSMUSG00000001036	9.39e-06	0.000119	-1.676	-0.745
COL6A1	collagen type VI alpha 1 chain	ENSMUSG00000001119	6.22e-05	0.000659	-1.676	-0.745
LGALS9B	galectin 9B	ENSMUSG00000001123	0	0	4.16	2.057
CFP	complement factor properdin	ENSMUSG00000001128	0	0	6.488	2.698
TIMP1	TIMP metallopeptidase inhibitor 1	ENSMUSG00000001131	7.11e-15	2.9e-13	4.498	2.169
SNRNP27	small nuclear ribonucleoprotein U4/U6.U5 subunit 27	ENSMUSG00000001158	1.32e-08	2.71e-07	2.031	1.022
Calm1 (includes others)	calmodulin 1	ENSMUSG00000001175	0.000166	0.00158	1.921	0.942
ITGB7	integrin subunit beta 7	ENSMUSG00000001281	0	0	3.461	1.791
PFDN5	prefoldin subunit 5	ENSMUSG00000001289	0.000437	0.00379	1.627	0.702
EFNB2	ephrin B2	ENSMUSG00000001300	0	0	-5.074	-2.343
Acp5	acid phosphatase 5, tartrate resistant	ENSMUSG00000001348	3.94e-11	1.14e-09	2.951	1.561
HARS	histidyl-tRNA synthetase	ENSMUSG00000001380	6.24e-07	9.77e-06	1.848	0.886
CCT3	chaperonin containing TCP1 subunit 3	ENSMUSG00000001416	2.96e-14	1.15e-12	2.653	1.408
TUBB6	tubulin beta 6 class V	ENSMUSG00000001473	1.85e-13	6.63e-12	2.929	1.55
NKX2-1	NK2 homeobox 1	ENSMUSG00000001496	1.74e-11	5.23e-10	-2.198	-1.136
TUBB	tubulin beta class I	ENSMUSG00000001525	1.51e-09	3.52e-08	2.418	1.274
JUP	junction plakoglobin	ENSMUSG00000001552	3.33e-16	1.5e-14	-2.99	-1.58
TCIRG1	T cell immune regulator 1, ATPase H+ transporting V0 subunit a3	ENSMUSG00000001750	5.7e-10	1.42e-08	2.144	1.1
SEPT7	septin 7	ENSMUSG00000001833	0.00184	0.0135	1.565	0.646
VWF	von Willebrand factor	ENSMUSG00000001930	1.11e-16	5.14e-15	-3.321	-1.732
EMD	emerin	ENSMUSG00000001964	0.0012	0.00924	1.514	0.598
BLVRA	biliverdin reductase A	ENSMUSG00000001999	1.49e-13	5.4e-12	2.638	1.4
SSR4	signal sequence receptor subunit 4	ENSMUSG00000002014	6.85e-07	1.07e-05	2.005	1.004
BCAP31	B cell receptor associated protein 31	ENSMUSG00000002015	0.000698	0.00572	1.516	0.6
PSMC3	proteasome 26S subunit, ATPase 3	ENSMUSG00000002102	5.95e-09	1.3e-07	2.141	1.098
ACP2	acid phosphatase 2, lysosomal	ENSMUSG00000002103	5.61e-08	1.04e-06	1.875	0.907
NR1H3	nuclear receptor subfamily 1 group H member 3	ENSMUSG00000002108	1.03e-14	4.16e-13	3.11	1.637
SPI1	Spi-1 proto-oncogene	ENSMUSG00000002111	1.11e-16	5.14e-15	3.054	1.611
RHOC	ras homolog family member C	ENSMUSG00000002233	0	0	3.176	1.667
ANGPTL4	angiopoietin like 4	ENSMUSG00000002289	1.09e-08	2.28e-07	2.587	1.371
DAXX	death domain associated protein	ENSMUSG00000002307	0	0	2.814	1.492
IRF9	interferon regulatory factor 9	ENSMUSG00000002325	1.11e-16	5.14e-15	2.769	1.469
SNRPD1	small nuclear ribonucleoprotein D1 polypeptide	ENSMUSG00000002477	0	0	3.425	1.776
GTF2F1	general transcription factor IIF subunit 1	ENSMUSG00000002658	4.33e-11	1.25e-09	2.272	1.184
LCP2	lymphocyte cytosolic protein 2	ENSMUSG00000002699	0	0	5.333	2.415
CSE1L	chromosome segregation 1 like	ENSMUSG00000002718	1.75e-08	3.51e-07	1.968	0.977
KLF4	Kruppel like factor 4	ENSMUSG00000003032	6.8e-05	0.000712	-1.678	-0.747
RAB8A	RAB8A, member RAS oncogene family	ENSMUSG00000003037	2.64e-10	6.87e-09	2.279	1.188
HCK	HCK proto-oncogene, Src family tyrosine kinase	ENSMUSG00000003283	0	0	4.1	2.036
RPS11	ribosomal protein S11	ENSMUSG00000003429	0.000213	0.00198	1.923	0.943
IMPDH1	inosine monophosphate dehydrogenase 1	ENSMUSG00000003500	2.9e-10	7.5e-09	-2.22	-1.151
CP	ceruloplasmin	ENSMUSG00000003617	1.51e-06	2.23e-05	2.064	1.045
CALR	calreticulin	ENSMUSG00000003814	3.47e-12	1.12e-10	2.892	1.532
RPL8	ribosomal protein L8	ENSMUSG00000003970	0.000127	0.00125	1.876	0.908
STAT3	signal transducer and activator of transcription 3	ENSMUSG00000004040	0.000176	0.00167	1.637	0.711
HMOX2	heme oxygenase 2	ENSMUSG00000004070	0.000611	0.0051	1.569	0.649
MAP3K20	mitogen-activated protein kinase kinase kinase 20	ENSMUSG00000004085	8.83e-07	1.35e-05	-1.959	-0.97
ANGPTL2	angiopoietin like 2	ENSMUSG00000004105	0	0	-4.658	-2.22
PHB2	prohibitin 2	ENSMUSG00000004264	0.000501	0.00428	1.59	0.669
PTPN6	protein tyrosine phosphatase, non-receptor type 6	ENSMUSG00000004266	0	0	4.204	2.072
ATP6V1F	ATPase H+ transporting V1 subunit F	ENSMUSG00000004285	6.99e-08	1.28e-06	2.158	1.11
DNAJB11	DnaJ heat shock protein family (Hsp40) member B11	ENSMUSG00000004460	6.74e-09	1.45e-07	2.147	1.102
NKG7	natural killer cell granule protein 7	ENSMUSG00000004612	0	0	28.918	4.854
AQP1	aquaporin 1 (Colton blood group)	ENSMUSG00000004655	0.00158	0.0118	-1.563	-0.644
ADGRE1	adhesion G protein-coupled receptor E1	ENSMUSG00000004730	0	0	4.531	2.18
RAB11A	RAB11A, member RAS oncogene family	ENSMUSG00000004771	4.94e-07	7.85e-06	1.793	0.842
PLOD3	procollagen-lysine,2-oxoglutarate 5-dioxygenase 3	ENSMUSG00000004846	2.55e-06	3.6e-05	1.745	0.803
LBR	lamin B receptor	ENSMUSG00000004880	7.65e-12	2.38e-10	2.227	1.155
MAP2K1	mitogen-activated protein kinase kinase 1	ENSMUSG00000004936	0.000742	0.00605	1.49	0.575
HSPB1	heat shock protein family B (small) member 1	ENSMUSG00000004951	0.000163	0.00156	1.948	0.962
CSTB	cystatin B	ENSMUSG00000005054	1.01e-14	4.08e-13	3.171	1.665
CD44	CD44 molecule (Indian blood group)	ENSMUSG00000005087	0.00723	0.0437	1.488	0.573
WDR1	WD repeat domain 1	ENSMUSG00000005103	6.75e-05	0.000708	1.726	0.787
POLR2A	RNA polymerase II subunit A	ENSMUSG00000005198	0.00017	0.00162	-1.593	-0.672
MCM5	minichromosome maintenance complex component 5	ENSMUSG00000005410	0	0	8.492	3.086
HMOX1	heme oxygenase 1	ENSMUSG00000005413	4.54e-13	1.59e-11	3.056	1.612
DNAJB1	DnaJ heat shock protein family (Hsp40) member B1	ENSMUSG00000005483	1.8e-09	4.17e-08	2.368	1.244
POR	cytochrome p450 oxidoreductase	ENSMUSG00000005514	1.29e-05	0.000159	-1.821	-0.865
EIF4G2	eukaryotic translation initiation factor 4 gamma 2	ENSMUSG00000005610	0.0467	0.2	1.341	0.423
PSMD4	proteasome 26S subunit, non-ATPase 4	ENSMUSG00000005625	1.93e-05	0.00023	1.726	0.787
KIT	KIT proto-oncogene receptor tyrosine kinase	ENSMUSG00000005672	0.000133	0.0013	-1.664	-0.735
RANBP1	RAN binding protein 1	ENSMUSG00000005732	0	0	3.272	1.71
PSMB4	proteasome subunit beta 4	ENSMUSG00000005779	5.57e-10	1.39e-08	2.394	1.26
MMP8	matrix metallopeptidase 8	ENSMUSG00000005800	0	0	42.302	5.403
RCN1	reticulocalbin 1	ENSMUSG00000005973	6.28e-10	1.55e-08	2.104	1.073
INPP5K	inositol polyphosphate-5-phosphatase K	ENSMUSG00000006127	0.000388	0.00339	-1.547	-0.63
HTRA1	HtrA serine peptidase 1	ENSMUSG00000006205	4.61e-09	1.01e-07	-2.133	-1.093
ARPC2	actin related protein 2/3 complex subunit 2	ENSMUSG00000006304	3.03e-11	8.87e-10	2.539	1.344
RPS9	ribosomal protein S9	ENSMUSG00000006333	0.00168	0.0125	1.62	0.696
Crip2	cysteine rich protein 2	ENSMUSG00000006356	7.43e-06	9.66e-05	-1.725	-0.786
CRIP1	cysteine rich protein 1	ENSMUSG00000006360	0.0256	0.124	1.554	0.636
CYBA	cytochrome b-245 alpha chain	ENSMUSG00000006519	2.14e-12	7.06e-11	2.553	1.352
APRT	adenine phosphoribosyltransferase	ENSMUSG00000006589	9.49e-11	2.62e-09	2.332	1.222
GTF2H1	general transcription factor IIH subunit 1	ENSMUSG00000006599	0.000166	0.00158	1.571	0.651
Cdc42	cell division cycle 42	ENSMUSG00000006699	4.91e-05	0.000532	1.848	0.886
CDK4	cyclin dependent kinase 4	ENSMUSG00000006728	0.000141	0.00137	1.584	0.663
TSPAN31	tetraspanin 31	ENSMUSG00000006736	0.000293	0.00263	1.549	0.631
SOD2	superoxide dismutase 2	ENSMUSG00000006818	6.66e-16	2.95e-14	2.708	1.437
PSMD2	proteasome 26S subunit, non-ATPase 2	ENSMUSG00000006998	2.69e-06	3.78e-05	1.77	0.824
CLIC1	chloride intracellular channel 1	ENSMUSG00000007041	0	0	3.503	1.808
ATP1A2	ATPase Na+/K+ transporting subunit alpha 2	ENSMUSG00000007097	2.09e-10	5.53e-09	-2.419	-1.274
M6PR	mannose-6-phosphate receptor, cation dependent	ENSMUSG00000007458	7.56e-06	9.8e-05	1.83	0.871
BCL2L1	BCL2 like 1	ENSMUSG00000007659	2.3e-05	0.000268	1.664	0.735
CCT4	chaperonin containing TCP1 subunit 4	ENSMUSG00000007739	2.35e-10	6.18e-09	2.204	1.14
ID3	inhibitor of DNA binding 3, HLH protein	ENSMUSG00000007872	0.000425	0.00369	-1.572	-0.653
CTSD	cathepsin D	ENSMUSG00000007891	0.000793	0.00642	1.773	0.826
Rplp1 (includes others)	ribosomal protein, large, P1	ENSMUSG00000007892	1.25e-05	0.000155	2.158	1.11
AP2S1	adaptor related protein complex 2 sigma 1 subunit	ENSMUSG00000008036	1.05e-08	2.19e-07	2.271	1.184
CARHSP1	calcium regulated heat stable protein 1	ENSMUSG00000008393	4.37e-05	0.00048	1.672	0.741
ARPC5	actin related protein 2/3 complex subunit 5	ENSMUSG00000008475	0.000672	0.00553	1.539	0.622
NFIB	nuclear factor I B	ENSMUSG00000008575	1.6e-11	4.83e-10	-2.615	-1.387
RPS18	ribosomal protein S18	ENSMUSG00000008668	5.27e-10	1.32e-08	2.601	1.379
RPL10	ribosomal protein L10	ENSMUSG00000008682	3.84e-06	5.26e-05	2.003	1.002
RPS15A	ribosomal protein S15a	ENSMUSG00000008683	2.43e-09	5.52e-08	2.531	1.34
VDAC3	voltage dependent anion channel 3	ENSMUSG00000008892	1.08e-07	1.91e-06	1.961	0.972
DYNLL1	dynein light chain LC8-type 1	ENSMUSG00000009013	2.34e-10	6.14e-09	2.698	1.432
TMEM184B	transmembrane protein 184B	ENSMUSG00000009035	0.000911	0.00723	-1.521	-0.605
SDHB	succinate dehydrogenase complex iron sulfur subunit B	ENSMUSG00000009863	1.9e-08	3.8e-07	2.153	1.107
RPS25	ribosomal protein S25	ENSMUSG00000009927	3.78e-06	5.18e-05	2.037	1.026
IFI35	interferon induced protein 35	ENSMUSG00000010358	0	0	3.638	1.863
NEDD8	neural precursor cell expressed, developmentally down-regulated 8	ENSMUSG00000010376	7.06e-08	1.29e-06	2.073	1.052
FADS1	fatty acid desaturase 1	ENSMUSG00000010663	5.61e-12	1.76e-10	-2.242	-1.165
ODC1	ornithine decarboxylase 1	ENSMUSG00000011179	0.000119	0.00118	1.607	0.684
PGAM1	phosphoglycerate mutase 1	ENSMUSG00000011752	5.08e-07	8.04e-06	1.992	0.994
RPL15	ribosomal protein L15	ENSMUSG00000012405	8.24e-07	1.26e-05	2.32	1.214
STEAP4	STEAP4 metalloreductase	ENSMUSG00000012428	0	0	5.17	2.37
MLKL	mixed lineage kinase domain like pseudokinase	ENSMUSG00000012519	0	0	8.235	3.042
RPS5	ribosomal protein S5	ENSMUSG00000012848	4.61e-06	6.25e-05	2.266	1.18
AMOTL1	angiomotin like 1	ENSMUSG00000013076	1.1e-11	3.36e-10	-2.329	-1.22
ETV5	ETS variant 5	ENSMUSG00000013089	0	0	-2.815	-1.493
NDUFS2	NADH:ubiquinone oxidoreductase core subunit S2	ENSMUSG00000013593	0.00098	0.00773	1.507	0.592
TIMM23	translocase of inner mitochondrial membrane 23	ENSMUSG00000013701	2.08e-14	8.18e-13	2.77	1.47
TNFAIP8L2	TNF alpha induced protein 8 like 2	ENSMUSG00000013707	9.78e-09	2.05e-07	2.339	1.226
CACYBP	calcyclin binding protein	ENSMUSG00000014226	0	0	4.651	2.218
NDUFA2	NADH:ubiquinone oxidoreductase subunit A2	ENSMUSG00000014294	0.000226	0.00209	1.852	0.889
Cox6c	cytochrome c oxidase subunit VIc	ENSMUSG00000014313	6.49e-06	8.52e-05	1.791	0.84
PSMB1	proteasome subunit beta 1	ENSMUSG00000014769	1.72e-09	3.99e-08	2.323	1.216
SURF4	surfeit 4	ENSMUSG00000014867	4.94e-05	0.000534	1.707	0.771
DNAJB9	DnaJ heat shock protein family (Hsp40) member B9	ENSMUSG00000014905	9.8e-06	0.000124	1.73	0.791
SASH1	SAM and SH3 domain containing 1	ENSMUSG00000015305	7.55e-15	3.08e-13	-2.516	-1.331
GADD45B	growth arrest and DNA damage inducible beta	ENSMUSG00000015312	0.00061	0.00509	1.487	0.572
CYBB	cytochrome b-245 beta chain	ENSMUSG00000015340	3.65e-13	1.29e-11	2.725	1.446
CD48	CD48 molecule	ENSMUSG00000015355	0	0	7.257	2.859
Gzmb	granzyme B	ENSMUSG00000015437	0	0	103.887	6.699
ATP6V0E1	ATPase H+ transporting V0 subunit e1	ENSMUSG00000015575	1.54e-06	2.27e-05	1.991	0.993
HSPA8	heat shock protein family A (Hsp70) member 8	ENSMUSG00000015656	0	0	4.733	2.243
PSMA2	proteasome subunit alpha 2	ENSMUSG00000015671	3.99e-14	1.53e-12	2.847	1.51
PLEKHO1	pleckstrin homology domain containing O1	ENSMUSG00000015745	0.000266	0.00242	1.662	0.733
NFE2L2	nuclear factor, erythroid 2 like 2	ENSMUSG00000015839	2.75e-05	0.000316	1.725	0.787
CD5L	CD5 molecule like	ENSMUSG00000015854	0	0	34.854	5.123
FCGR1A	Fc fragment of IgG receptor Ia	ENSMUSG00000015947	0	0	9.966	3.317
NCF1	neutrophil cytosolic factor 1	ENSMUSG00000015950	0	0	3.778	1.918
FLI1	Fli-1 proto-oncogene, ETS transcription factor	ENSMUSG00000016087	5.3e-06	7.11e-05	1.747	0.805
STARD13	StAR related lipid transfer domain containing 13	ENSMUSG00000016128	2.73e-05	0.000314	-1.693	-0.76
HSD11B1	hydroxysteroid 11-beta dehydrogenase 1	ENSMUSG00000016194	5.22e-07	8.25e-06	2.023	1.016
HLA-G	major histocompatibility complex, class I, G	ENSMUSG00000016206	0	0	4.832	2.273
Atp5e	ATP synthase, H+ transporting, mitochondrial F1 complex, epsilon subunit	ENSMUSG00000016252	6.5e-06	8.54e-05	1.826	0.868
CTSZ	cathepsin Z	ENSMUSG00000016256	1.51e-14	5.99e-13	2.811	1.491
SLC25A5	solute carrier family 25 member 5	ENSMUSG00000016319	1.75e-10	4.67e-09	2.547	1.349
NDUFA1	NADH:ubiquinone oxidoreductase subunit A1	ENSMUSG00000016427	2.5e-05	0.000289	1.96	0.971
CD34	CD34 molecule	ENSMUSG00000016494	6.18e-09	1.34e-07	2.192	1.132
CD274	CD274 molecule	ENSMUSG00000016496	0	0	15.748	3.977
MAPKAPK2	mitogen-activated protein kinase-activated protein kinase 2	ENSMUSG00000016528	6.31e-09	1.37e-07	1.989	0.992
LAMP2	lysosomal associated membrane protein 2	ENSMUSG00000016534	0.000147	0.00142	1.764	0.819
EIF3D	eukaryotic translation initiation factor 3 subunit D	ENSMUSG00000016554	2.65e-05	0.000306	1.753	0.809
MRPS18C	mitochondrial ribosomal protein S18C	ENSMUSG00000016833	2.05e-10	5.44e-09	2.766	1.468
PLCG1	phospholipase C gamma 1	ENSMUSG00000016933	1.57e-10	4.22e-09	-2.157	-1.109
IL13RA1	interleukin 13 receptor subunit alpha 1	ENSMUSG00000017057	9.12e-08	1.63e-06	1.866	0.9
RPL19	ribosomal protein L19	ENSMUSG00000017404	1.58e-06	2.32e-05	2.239	1.163
TIMP2	TIMP metallopeptidase inhibitor 2	ENSMUSG00000017466	1.37e-09	3.21e-08	-2.258	-1.175
IGFBP4	insulin like growth factor binding protein 4	ENSMUSG00000017493	1.18e-06	1.77e-05	-1.779	-0.831
ELMO2	engulfment and cell motility 2	ENSMUSG00000017670	3.72e-05	0.000415	1.634	0.708
SERINC3	serine incorporator 3	ENSMUSG00000017707	9.71e-10	2.35e-08	2.497	1.32
PLTP	phospholipid transfer protein	ENSMUSG00000017754	2.28e-05	0.000266	-1.768	-0.822
CTSA	cathepsin A	ENSMUSG00000017760	0.00202	0.0146	1.505	0.59
VMP1	vacuole membrane protein 1	ENSMUSG00000018171	1.33e-15	5.75e-14	3.12	1.641
PSMB6	proteasome subunit beta 6	ENSMUSG00000018286	3.54e-10	9.05e-09	2.269	1.182
PFN1	profilin 1	ENSMUSG00000018293	1.36e-08	2.77e-07	2.186	1.129
GPX3	glutathione peroxidase 3	ENSMUSG00000018339	0.0122	0.0676	1.549	0.631
ANXA6	annexin A6	ENSMUSG00000018340	7.2e-05	0.000751	1.735	0.795
VEZF1	vascular endothelial zinc finger 1	ENSMUSG00000018377	0.000194	0.00182	-1.559	-0.64
MYO1B	myosin IB	ENSMUSG00000018417	0.00258	0.018	-1.561	-0.643
GABARAP	GABA type A receptor-associated protein	ENSMUSG00000018567	2.33e-07	3.91e-06	2.101	1.071
G3BP1	G3BP stress granule assembly factor 1	ENSMUSG00000018583	2.14e-05	0.000251	1.681	0.749
ATOX1	antioxidant 1 copper chaperone	ENSMUSG00000018585	4.85e-10	1.22e-08	2.338	1.225
TBX3	T-box 3	ENSMUSG00000018604	7.82e-09	1.67e-07	-2.057	-1.041
IKZF1	IKAROS family zinc finger 1	ENSMUSG00000018654	0	0	3.52	1.816
ATP5MC3	ATP synthase membrane subunit c locus 3	ENSMUSG00000018770	0.000308	0.00276	1.583	0.663
CD68	CD68 molecule	ENSMUSG00000018774	0.000138	0.00135	1.732	0.793
LSP1	lymphocyte-specific protein 1	ENSMUSG00000018819	7.41e-08	1.35e-06	1.978	0.984
MYH11	myosin heavy chain 11	ENSMUSG00000018830	2.15e-07	3.64e-06	-1.928	-0.947
RARS	arginyl-tRNA synthetase	ENSMUSG00000018848	3.33e-13	1.18e-11	2.489	1.316
WWC1	WW and C2 domain containing 1	ENSMUSG00000018849	2.09e-12	6.9e-11	-2.358	-1.238
IRF1	interferon regulatory factor 1	ENSMUSG00000018899	0	0	8.292	3.052
ARRB1	arrestin beta 1	ENSMUSG00000018909	1.17e-05	0.000146	-1.807	-0.854
CXCL16	C-X-C motif chemokine ligand 16	ENSMUSG00000018920	2.15e-09	4.91e-08	2.095	1.067
Ccl6	chemokine (C-C motif) ligand 6	ENSMUSG00000018927	0.0158	0.0835	1.553	0.635
CCL4	C-C motif chemokine ligand 4	ENSMUSG00000018930	0	0	29.308	4.873
YWHAH	tyrosine 3-monooxygenase/tryptophan 5-monooxygenase activation protein eta	ENSMUSG00000018965	2.34e-06	3.33e-05	1.74	0.799
FIS1	fission, mitochondrial 1	ENSMUSG00000019054	1.07e-05	0.000134	1.793	0.842
Ccl9	chemokine (C-C motif) ligand 9	ENSMUSG00000019122	1.66e-10	4.42e-09	3.364	1.75
RAB5C	RAB5C, member RAS oncogene family	ENSMUSG00000019173	1.29e-07	2.25e-06	1.933	0.951
MDH2	malate dehydrogenase 2	ENSMUSG00000019179	0.000128	0.00126	1.597	0.675
ATP6V1E1	ATPase H+ transporting V1 subunit E1	ENSMUSG00000019210	1.38e-05	0.00017	1.732	0.793
AHR	aryl hydrocarbon receptor	ENSMUSG00000019256	0	0	-2.778	-1.474
DPEP1	dipeptidase 1	ENSMUSG00000019278	1.1e-09	2.64e-08	2.12	1.084
ATP6V0A1	ATPase H+ transporting V0 subunit a1	ENSMUSG00000019302	7.3e-10	1.79e-08	-2.034	-1.024
FKBP8	FK506 binding protein 8	ENSMUSG00000019428	0.000432	0.00375	1.548	0.63
Ubb	ubiquitin B	ENSMUSG00000019505	0.0168	0.0878	1.517	0.601
MYDGF	myeloid derived growth factor	ENSMUSG00000019579	7.77e-16	3.42e-14	2.629	1.395
CCDC12	coiled-coil domain containing 12	ENSMUSG00000019659	8.72e-07	1.33e-05	1.828	0.871
POLR2I	RNA polymerase II subunit I	ENSMUSG00000019738	1.08e-05	0.000136	2.04	1.029
KATNA1	katanin catalytic subunit A1	ENSMUSG00000019794	0	0	2.814	1.492
UTRN	utrophin	ENSMUSG00000019820	1.46e-06	2.16e-05	-2.075	-1.053
FYN	FYN proto-oncogene, Src family tyrosine kinase	ENSMUSG00000019843	9.23e-07	1.41e-05	1.844	0.883
TNFAIP3	TNF alpha induced protein 3	ENSMUSG00000019850	0	0	5.406	2.435
P4HA1	prolyl 4-hydroxylase subunit alpha 1	ENSMUSG00000019916	8.28e-11	2.31e-09	2.281	1.19
DUSP6	dual specificity phosphatase 6	ENSMUSG00000019960	3.35e-07	5.46e-06	1.958	0.97
TMPO	thymopoietin	ENSMUSG00000019961	1.15e-06	1.73e-05	1.802	0.849
KITLG	KIT ligand	ENSMUSG00000019966	1.49e-05	0.000181	-1.776	-0.828
IFNGR1	interferon gamma receptor 1	ENSMUSG00000020009	9.47e-06	0.00012	1.792	0.841
NTN4	netrin 4	ENSMUSG00000020019	5.7e-10	1.42e-08	-2.108	-1.076
NDUFA12	NADH:ubiquinone oxidoreductase subunit A12	ENSMUSG00000020022	2.28e-07	3.84e-06	2.178	1.123
TIMP3	TIMP metallopeptidase inhibitor 3	ENSMUSG00000020044	0.000212	0.00197	1.753	0.81
HSP90B1	heat shock protein 90 beta family member 1	ENSMUSG00000020048	1.73e-07	2.96e-06	2.52	1.334
Srgn	serglycin	ENSMUSG00000020077	0	0	4.732	2.242
SAR1A	secretion associated Ras related GTPase 1A	ENSMUSG00000020088	0.000525	0.00445	1.56	0.642
PPA1	pyrophosphatase (inorganic) 1	ENSMUSG00000020089	0	0	5.425	2.44
PALD1	phosphatase domain containing, paladin 1	ENSMUSG00000020092	0.000114	0.00114	-1.595	-0.674
VSIR	V-set immunoregulatory receptor	ENSMUSG00000020101	4.9e-05	0.000531	1.713	0.776
TBK1	TANK binding kinase 1	ENSMUSG00000020115	6.26e-10	1.55e-08	2.097	1.069
PNO1	partner of NOB1 homolog	ENSMUSG00000020116	9.78e-08	1.74e-06	2.078	1.055
PLEK	pleckstrin	ENSMUSG00000020120	0	0	4.327	2.113
DOCK2	dedicator of cytokinesis 2	ENSMUSG00000020143	0	0	2.977	1.574
ACTR2	ARP2 actin related protein 2 homolog	ENSMUSG00000020152	2.73e-05	0.000313	1.871	0.903
PTPRB	protein tyrosine phosphatase, receptor type B	ENSMUSG00000020154	0	0	-5.806	-2.538
UQCR11	ubiquinol-cytochrome c reductase, complex III subunit XI	ENSMUSG00000020163	0.00206	0.0149	1.699	0.765
TMBIM4	transmembrane BAX inhibitor motif containing 4	ENSMUSG00000020225	1.35e-12	4.57e-11	2.441	1.287
COL6A2	collagen type VI alpha 2 chain	ENSMUSG00000020241	3.56e-12	1.14e-10	-2.273	-1.185
SUMO3	small ubiquitin-like modifier 3	ENSMUSG00000020265	1.75e-05	0.00021	1.679	0.748
HINT1	histidine triad nucleotide binding protein 1	ENSMUSG00000020267	3.64e-08	6.95e-07	2.144	1.1
XPO1	exportin 1	ENSMUSG00000020290	4.52e-06	6.14e-05	1.824	0.867
CDC34	cell division cycle 34	ENSMUSG00000020307	1.85e-05	0.00022	1.889	0.918
SPTBN1	spectrin beta, non-erythrocytic 1	ENSMUSG00000020315	0.000116	0.00115	-1.899	-0.925
MDH1	malate dehydrogenase 1	ENSMUSG00000020321	1.36e-08	2.77e-07	2.01	1.007
CCNG1	cyclin G1	ENSMUSG00000020326	0.000799	0.00646	1.583	0.663
CANX	calnexin	ENSMUSG00000020368	3.8e-05	0.000423	1.843	0.882
RACK1	receptor for activated C kinase 1	ENSMUSG00000020372	1.25e-06	1.87e-05	2.257	1.175
RNF130	ring finger protein 130	ENSMUSG00000020376	0.00036	0.00317	1.584	0.663
CDKN2AIPNL	CDKN2A interacting protein N-terminal like	ENSMUSG00000020392	7.91e-06	0.000102	1.738	0.798
UPP1	uridine phosphorylase 1	ENSMUSG00000020407	0	0	15.982	3.998
TNS3	tensin 3	ENSMUSG00000020422	1.79e-05	0.000214	-1.823	-0.866
BTG2	BTG anti-proliferation factor 2	ENSMUSG00000020423	0.00107	0.00833	-1.645	-0.718
PES1	pescadillo ribosomal biogenesis factor 1	ENSMUSG00000020430	0.000441	0.00381	1.549	0.631
OGDH	oxoglutarate dehydrogenase	ENSMUSG00000020456	0.000103	0.00104	-1.659	-0.731
RPS27A	ribosomal protein S27a	ENSMUSG00000020460	1.51e-09	3.52e-08	2.322	1.216
AEBP1	AE binding protein 1	ENSMUSG00000020473	5.19e-13	1.81e-11	-2.413	-1.271
XBP1	X-box binding protein 1	ENSMUSG00000020484	0.000261	0.00238	1.565	0.646
PDIA6	protein disulfide isomerase family A member 6	ENSMUSG00000020571	0	0	3.476	1.798
NAMPT	nicotinamide phosphoribosyltransferase	ENSMUSG00000020572	0	0	6.064	2.6
SDC1	syndecan 1	ENSMUSG00000020592	0.0268	0.129	-1.332	-0.414
TRIB2	tribbles pseudokinase 2	ENSMUSG00000020601	5.89e-05	0.000628	-1.642	-0.716
GNA13	G protein subunit alpha 13	ENSMUSG00000020611	0.000808	0.00652	1.563	0.644
CMPK2	cytidine/uridine monophosphate kinase 2	ENSMUSG00000020638	0	0	5.282	2.401
RSAD2	radical S-adenosyl methionine domain containing 2	ENSMUSG00000020641	0	0	5.249	2.392
RNF144A	ring finger protein 144A	ENSMUSG00000020642	0	0	-3.409	-1.769
ID2	inhibitor of DNA binding 2	ENSMUSG00000020644	8.44e-15	3.42e-13	2.604	1.381
DLD	dihydrolipoamide dehydrogenase	ENSMUSG00000020664	1.56e-05	0.000189	1.695	0.761
ACE	angiotensin I converting enzyme	ENSMUSG00000020681	6.28e-08	1.16e-06	-2.561	-1.357
PSMC5	proteasome 26S subunit, ATPase 5	ENSMUSG00000020708	3.71e-08	7.06e-07	1.965	0.975
PECAM1	platelet and endothelial cell adhesion molecule 1	ENSMUSG00000020717	0.00147	0.0111	1.599	0.677
PSMD12	proteasome 26S subunit, non-ATPase 12	ENSMUSG00000020720	9.03e-09	1.9e-07	1.972	0.979
SLC9A3R1	SLC9A3 regulator 1	ENSMUSG00000020733	1.49e-06	2.2e-05	1.812	0.858
NT5C	5', 3'-nucleotidase, cytosolic	ENSMUSG00000020736	1.82e-09	4.19e-08	2.228	1.156
SUMO2	small ubiquitin-like modifier 2	ENSMUSG00000020738	1.62e-08	3.27e-07	2.262	1.177
ATP2A3	ATPase sarcoplasmic/endoplasmic reticulum Ca2+ transporting 3	ENSMUSG00000020788	1.47e-09	3.45e-08	-2.156	-1.108
ANKFY1	ankyrin repeat and FYVE domain containing 1	ENSMUSG00000020790	0.00167	0.0124	1.501	0.586
KIF1C	kinesin family member 1C	ENSMUSG00000020821	1.78e-07	3.05e-06	-1.917	-0.939
CPD	carboxypeptidase D	ENSMUSG00000020841	0.000116	0.00115	-1.723	-0.785
NME2	NME/NM23 nucleoside diphosphate kinase 2	ENSMUSG00000020857	4.23e-08	7.97e-07	2.291	1.196
SLC35B1	solute carrier family 35 member B1	ENSMUSG00000020873	6.99e-14	2.62e-12	2.567	1.36
NR1D1	nuclear receptor subfamily 1 group D member 1	ENSMUSG00000020889	0	0	-5.907	-2.562
PER1	period circadian regulator 1	ENSMUSG00000020893	6.5e-08	1.19e-06	-2.188	-1.129
MYH10	myosin heavy chain 10	ENSMUSG00000020900	1.28e-10	3.48e-09	-2.678	-1.421
TOP2A	DNA topoisomerase II alpha	ENSMUSG00000020914	0	0	26.4	4.722
LSM12	LSM12 homolog	ENSMUSG00000020922	4.53e-06	6.14e-05	1.779	0.831
NMT1	N-myristoyltransferase 1	ENSMUSG00000020936	0.000211	0.00196	1.526	0.61
GOSR2	golgi SNAP receptor complex member 2	ENSMUSG00000020946	0.000308	0.00276	1.529	0.612
PSMA6	proteasome subunit alpha 6	ENSMUSG00000021024	1.21e-07	2.13e-06	2.06	1.043
NFKBIA	NFKB inhibitor alpha	ENSMUSG00000021025	1.11e-16	5.14e-15	2.742	1.455
AHSA1	activator of HSP90 ATPase activity 1	ENSMUSG00000021037	0	0	3.468	1.794
SNW1	SNW domain containing 1	ENSMUSG00000021039	0.000369	0.00324	1.533	0.616
AKAP5	A-kinase anchoring protein 5	ENSMUSG00000021057	0.00156	0.0117	-1.939	-0.955
TMX1	thioredoxin related transmembrane protein 1	ENSMUSG00000021072	9.24e-09	1.94e-07	2.033	1.023
HIF1A	hypoxia inducible factor 1 alpha subunit	ENSMUSG00000021109	1.82e-06	2.64e-05	1.798	0.847
ATP6V1D	ATPase H+ transporting V1 subunit D	ENSMUSG00000021114	1.25e-12	4.24e-11	2.326	1.218
EIF2S1	eukaryotic translation initiation factor 2 subunit alpha	ENSMUSG00000021116	2.22e-16	1.01e-14	2.728	1.448
VTI1B	vesicle transport through interaction with t-SNAREs 1B	ENSMUSG00000021124	6.32e-06	8.32e-05	1.763	0.818
ZFP36L1	ZFP36 ring finger protein like 1	ENSMUSG00000021127	3.49e-06	4.81e-05	-1.714	-0.777
PSMC1	proteasome 26S subunit, ATPase 1	ENSMUSG00000021178	1.87e-06	2.7e-05	1.825	0.868
FBLN5	fibulin 5	ENSMUSG00000021186	1.11e-16	5.14e-15	-2.872	-1.522
LGMN	legumain	ENSMUSG00000021190	3.28e-05	0.00037	1.748	0.806
NPC2	NPC intracellular cholesterol transporter 2	ENSMUSG00000021242	0.0036	0.024	1.672	0.742
FOS	Fos proto-oncogene, AP-1 transcription factor subunit	ENSMUSG00000021250	0.00762	0.0457	-1.753	-0.81
EVL	Enah/Vasp-like	ENSMUSG00000021262	6.94e-05	0.000727	1.632	0.706
WARS	tryptophanyl-tRNA synthetase	ENSMUSG00000021266	0	0	10.311	3.366
HSP90AA1	heat shock protein 90 alpha family class A member 1	ENSMUSG00000021270	4.33e-15	1.79e-13	3.637	1.863
TNFAIP2	TNF alpha induced protein 2	ENSMUSG00000021281	0	0	4.071	2.025
EDN1	endothelin 1	ENSMUSG00000021367	1.19e-06	1.79e-05	-1.846	-0.884
DEK	DEK proto-oncogene	ENSMUSG00000021377	8.77e-05	0.000898	1.678	0.747
PRELID1	PRELI domain containing 1	ENSMUSG00000021486	2.95e-12	9.55e-11	2.435	1.284
CXCL14	C-X-C motif chemokine ligand 14	ENSMUSG00000021508	4.44e-16	2e-14	-3.393	-1.763
UQCRB	ubiquinol-cytochrome c reductase binding protein	ENSMUSG00000021520	1.33e-10	3.6e-09	2.322	1.215
PDCD6	programmed cell death 6	ENSMUSG00000021576	1.2e-05	0.000149	1.8	0.848
ERAP1	endoplasmic reticulum aminopeptidase 1	ENSMUSG00000021583	1.94e-10	5.15e-09	2.35	1.233
GLRX	glutaredoxin	ENSMUSG00000021591	0	0	4.245	2.086
NDUFS6	NADH:ubiquinone oxidoreductase subunit S6	ENSMUSG00000021606	2.42e-06	3.43e-05	1.863	0.897
LPCAT1	lysophosphatidylcholine acyltransferase 1	ENSMUSG00000021608	1.2e-07	2.1e-06	-2.079	-1.056
BTF3	basic transcription factor 3	ENSMUSG00000021660	8.57e-09	1.81e-07	2.38	1.251
SERINC5	serine incorporator 5	ENSMUSG00000021703	7.3e-09	1.57e-07	-2.113	-1.08
PSMD6	proteasome 26S subunit, non-ATPase 6	ENSMUSG00000021737	2.07e-08	4.1e-07	2.105	1.074
GPX8	glutathione peroxidase 8 (putative)	ENSMUSG00000021760	3.48e-05	0.000391	1.682	0.75
NDUFS4	NADH:ubiquinone oxidoreductase subunit S4	ENSMUSG00000021764	3.48e-11	1.01e-09	2.305	1.205
VDAC2	voltage dependent anion channel 2	ENSMUSG00000021771	6.73e-06	8.82e-05	1.853	0.89
NR1D2	nuclear receptor subfamily 1 group D member 2	ENSMUSG00000021775	3.17e-08	6.1e-07	-2.068	-1.048
ANXA7	annexin A7	ENSMUSG00000021814	0.00105	0.00823	1.527	0.611
VCL	vinculin	ENSMUSG00000021823	5.06e-05	0.000546	-1.779	-0.831
AP3M1	adaptor related protein complex 3 mu 1 subunit	ENSMUSG00000021824	0.000179	0.0017	1.548	0.63
PSMC6	proteasome 26S subunit, ATPase 6	ENSMUSG00000021832	1.02e-09	2.45e-08	2.141	1.098
BMP4	bone morphogenetic protein 4	ENSMUSG00000021835	0.00017	0.00162	-1.613	-0.69
GPR65	G protein-coupled receptor 65	ENSMUSG00000021886	0	0	12.513	3.645
SEMA3G	semaphorin 3G	ENSMUSG00000021904	8.51e-10	2.07e-08	-2.193	-1.133
Nisch	nischarin	ENSMUSG00000021910	6.64e-05	0.000698	-1.726	-0.787
KPNA3	karyopherin subunit alpha 3	ENSMUSG00000021929	5.67e-10	1.41e-08	2.145	1.101
CTSB	cathepsin B	ENSMUSG00000021939	1.41e-10	3.79e-09	2.622	1.391
PRKCD	protein kinase C delta	ENSMUSG00000021948	0.00656	0.0402	1.374	0.459
LATS2	large tumor suppressor kinase 2	ENSMUSG00000021959	1.44e-06	2.13e-05	-1.805	-0.852
ESD	esterase D	ENSMUSG00000021996	1.44e-09	3.37e-08	2.276	1.187
LCP1	lymphocyte cytosolic protein 1	ENSMUSG00000021998	4.34e-14	1.66e-12	2.978	1.574
EPSTI1	epithelial stromal interaction 1	ENSMUSG00000022014	0	0	10.395	3.378
RGCC	regulator of cell cycle	ENSMUSG00000022018	1.93e-11	5.77e-10	2.62	1.389
DPYSL2	dihydropyrimidinase like 2	ENSMUSG00000022048	7.51e-09	1.61e-07	-2.322	-1.215
SORBS3	sorbin and SH3 domain containing 3	ENSMUSG00000022091	3.81e-05	0.000424	-1.679	-0.748
DOK2	docking protein 2	ENSMUSG00000022102	0	0	12.469	3.64
EDNRB	endothelin receptor type B	ENSMUSG00000022122	0	0	-4.123	-2.044
ACOD1	aconitate decarboxylase 1	ENSMUSG00000022126	0	0	433.878	8.761
DNAJC3	DnaJ heat shock protein family (Hsp40) member C3	ENSMUSG00000022136	4.66e-05	0.000508	1.753	0.81
DAD1	defender against cell death 1	ENSMUSG00000022174	3.01e-06	4.23e-05	1.778	0.83
PSMB5	proteasome subunit beta 5	ENSMUSG00000022193	2.51e-06	3.56e-05	1.969	0.977
SUB1	SUB1 homolog, transcriptional regulator	ENSMUSG00000022205	1.28e-12	4.34e-11	2.432	1.282
PSME1	proteasome activator subunit 1	ENSMUSG00000022216	0	0	3.791	1.923
CCT5	chaperonin containing TCP1 subunit 5	ENSMUSG00000022234	3.32e-12	1.07e-10	2.478	1.309
EIF3E	eukaryotic translation initiation factor 3 subunit E	ENSMUSG00000022336	5.94e-06	7.86e-05	1.851	0.888
NDUFB9	NADH:ubiquinone oxidoreductase subunit B9	ENSMUSG00000022354	8.37e-06	0.000108	1.818	0.862
NDUFA6	NADH:ubiquinone oxidoreductase subunit A6	ENSMUSG00000022450	4.32e-05	0.000475	1.782	0.834
NCKAP1L	NCK associated protein 1 like	ENSMUSG00000022488	0	0	2.894	1.533
LITAF	lipopolysaccharide induced TNF factor	ENSMUSG00000022500	5.66e-15	2.33e-13	2.636	1.399
CIITA	class II major histocompatibility complex transactivator	ENSMUSG00000022504	0	0	3.846	1.943
EMP2	epithelial membrane protein 2	ENSMUSG00000022505	9.13e-05	0.000932	-1.803	-0.851
HES1	hes family bHLH transcription factor 1	ENSMUSG00000022528	1.35e-07	2.36e-06	-1.931	-0.95
APOD	apolipoprotein D	ENSMUSG00000022548	0	0	15.023	3.909
GRINA	glutamate ionotropic receptor NMDA type subunit associated protein 1	ENSMUSG00000022564	9.16e-06	0.000117	1.708	0.772
PLEC	plectin	ENSMUSG00000022565	0.00251	0.0176	-1.56	-0.642
GSDMD	gasdermin D	ENSMUSG00000022575	0	0	3.318	1.73
Ly6a (includes others)	lymphocyte antigen 6 complex, locus A	ENSMUSG00000022582	0	0	223.21	7.802
LY6E	lymphocyte antigen 6 family member E	ENSMUSG00000022587	1.67e-15	7.09e-14	3.308	1.726
Retnlg	resistin like gamma	ENSMUSG00000022651	0	0	15.539	3.958
NECTIN3	nectin cell adhesion molecule 3	ENSMUSG00000022656	0.00216	0.0155	-1.513	-0.597
CD200	CD200 molecule	ENSMUSG00000022661	1.22e-07	2.13e-06	1.89	0.919
MCM4	minichromosome maintenance complex component 4	ENSMUSG00000022673	1.81e-12	6.02e-11	2.364	1.241
NDE1	nudE neurodevelopment protein 1	ENSMUSG00000022678	2.6e-05	0.0003	1.694	0.76
NTAN1	N-terminal asparagine amidase	ENSMUSG00000022681	4.2e-06	5.73e-05	1.73	0.79
ZBTB20	zinc finger and BTB domain containing 20	ENSMUSG00000022708	4.07e-10	1.03e-08	-2.563	-1.358
TOMM70	translocase of outer mitochondrial membrane 70	ENSMUSG00000022752	0.000115	0.00114	1.58	0.66
SDF2L1	stromal cell derived factor 2 like 1	ENSMUSG00000022769	0	0	5.568	2.477
DNM1L	dynamin 1 like	ENSMUSG00000022789	0.000374	0.00329	1.532	0.616
GSK3B	glycogen synthase kinase 3 beta	ENSMUSG00000022812	0.000123	0.00121	-1.61	-0.687
ITGB5	integrin subunit beta 5	ENSMUSG00000022817	7.32e-05	0.000762	-1.637	-0.711
NDUFB4	NADH:ubiquinone oxidoreductase subunit B4	ENSMUSG00000022820	2.52e-05	0.000292	1.834	0.875
HCLS1	hematopoietic cell-specific Lyn substrate 1	ENSMUSG00000022831	0	0	3.546	1.826
MYLK	myosin light chain kinase	ENSMUSG00000022836	3.59e-07	5.82e-06	-2.117	-1.082
AP2M1	adaptor related protein complex 2 mu 1 subunit	ENSMUSG00000022841	0.000537	0.00455	1.525	0.609
APP	amyloid beta precursor protein	ENSMUSG00000022892	0.00476	0.0305	-1.515	-0.599
ADAMTS1	ADAM metallopeptidase with thrombospondin type 1 motif 1	ENSMUSG00000022893	1.25e-08	2.57e-07	-2.05	-1.036
PARP9	poly(ADP-ribose) polymerase family member 9	ENSMUSG00000022906	0	0	6.28	2.651
RIPPLY3	ripply transcriptional repressor 3	ENSMUSG00000022941	0.000953	0.00754	-1.584	-0.663
ATP5PO	ATP synthase peripheral stalk subunit OSCP	ENSMUSG00000022956	3.87e-07	6.25e-06	2.1	1.071
IFNAR2	interferon alpha and beta receptor subunit 2	ENSMUSG00000022971	6.29e-08	1.16e-06	1.914	0.937
TUBA1B	tubulin alpha 1b	ENSMUSG00000023004	8.32e-08	1.5e-06	2.284	1.192
COX14	COX14, cytochrome c oxidase assembly factor	ENSMUSG00000023020	0.000799	0.00646	1.587	0.666
NR4A1	nuclear receptor subfamily 4 group A member 1	ENSMUSG00000023034	2.26e-05	0.000264	-2.293	-1.197
CDKN1A	cyclin dependent kinase inhibitor 1A	ENSMUSG00000023067	0	0	4.65	2.217
CXCL13	C-X-C motif chemokine ligand 13	ENSMUSG00000023078	0	0	16.056	4.005
NDUFA5	NADH:ubiquinone oxidoreductase subunit A5	ENSMUSG00000023089	0.000258	0.00236	1.636	0.71
FHL1	four and a half LIM domains 1	ENSMUSG00000023092	0.00294	0.0202	-1.534	-0.617
GZMA	granzyme A	ENSMUSG00000023132	0	0	90.375	6.498
VWA5A	von Willebrand factor A domain containing 5A	ENSMUSG00000023186	2.26e-07	3.81e-06	2.053	1.038
SERPING1	serpin family G member 1	ENSMUSG00000023224	2.61e-14	1.01e-12	3.144	1.653
PARP3	poly(ADP-ribose) polymerase family member 3	ENSMUSG00000023249	6.83e-14	2.56e-12	2.56	1.356
CRELD2	cysteine rich with EGF like domains 2	ENSMUSG00000023272	0	0	4.33	2.115
MARCH5	membrane associated ring-CH-type finger 5	ENSMUSG00000023307	9.85e-10	2.38e-08	2.129	1.09
CLEC6A	C-type lectin domain containing 6A	ENSMUSG00000023349	8.46e-10	2.06e-08	2.511	1.328
TPI1	triosephosphate isomerase 1	ENSMUSG00000023456	1.65e-12	5.53e-11	2.432	1.282
TNFRSF12A	TNF receptor superfamily member 12A	ENSMUSG00000023905	1.72e-05	0.000207	2.376	1.249
PLA2G7	phospholipase A2 group VII	ENSMUSG00000023913	0	0	8.927	3.158
HSP90AB1	heat shock protein 90 alpha family class B member 1	ENSMUSG00000023944	8.55e-08	1.54e-06	2.281	1.19
VEGFA	vascular endothelial growth factor A	ENSMUSG00000023951	7.68e-05	0.000796	-1.776	-0.829
PIM1	Pim-1 proto-oncogene, serine/threonine kinase	ENSMUSG00000024014	0	0	4.021	2.008
GLP1R	glucagon like peptide 1 receptor	ENSMUSG00000024027	0	0	-3.116	-1.64
NDUFV3	NADH:ubiquinone oxidoreductase subunit V3	ENSMUSG00000024038	5.68e-06	7.56e-05	1.89	0.918
EMILIN2	elastin microfibril interfacer 2	ENSMUSG00000024053	0	0	4.205	2.072
LBH	limb bud and heart development	ENSMUSG00000024063	5.79e-09	1.26e-07	-1.987	-0.991
XDH	xanthine dehydrogenase	ENSMUSG00000024066	0	0	4.89	2.29
CRIM1	cysteine rich transmembrane BMP regulator 1	ENSMUSG00000024074	1.19e-06	1.79e-05	-1.82	-0.864
MAN2A1	mannosidase alpha class 2A member 1	ENSMUSG00000024085	2.47e-05	0.000287	1.738	0.798
VAPA	VAMP associated protein A	ENSMUSG00000024091	0.000123	0.00121	1.608	0.685
NDUFV2	NADH:ubiquinone oxidoreductase core subunit V2	ENSMUSG00000024099	1.29e-09	3.04e-08	2.227	1.155
ATP6V0C	ATPase H+ transporting V0 subunit c	ENSMUSG00000024121	0.000155	0.00149	1.607	0.684
ABCA3	ATP binding cassette subfamily A member 3	ENSMUSG00000024130	3.78e-05	0.000421	-1.809	-0.855
EPAS1	endothelial PAS domain protein 1	ENSMUSG00000024140	1.09e-12	3.71e-11	-3.188	-1.673
DUSP1	dual specificity phosphatase 1	ENSMUSG00000024190	2.48e-09	5.61e-08	-2.183	-1.126
COX7A2L	cytochrome c oxidase subunit 7A2 like	ENSMUSG00000024248	0.000585	0.00491	1.622	0.698
MIB1	mindbomb E3 ubiquitin protein ligase 1	ENSMUSG00000024294	0.00184	0.0135	-1.514	-0.598
MYO1F	myosin IF	ENSMUSG00000024300	1.3e-13	4.75e-12	2.483	1.312
TAPBP	TAP binding protein	ENSMUSG00000024308	5e-15	2.06e-13	2.985	1.578
PSMB8	proteasome subunit beta 8	ENSMUSG00000024338	0	0	7.801	2.964
TAP2	transporter 2, ATP binding cassette subfamily B member	ENSMUSG00000024339	0	0	3.568	1.835
PFDN1	prefoldin subunit 1	ENSMUSG00000024346	0.000124	0.00123	1.795	0.844
TMEM173	transmembrane protein 173	ENSMUSG00000024349	0	0	4.735	2.243
HSPA9	heat shock protein family A (Hsp70) member 9	ENSMUSG00000024359	0.00085	0.00681	1.469	0.555
C2	complement C2	ENSMUSG00000024371	4.78e-07	7.62e-06	2.284	1.192
CSNK2B	casein kinase 2 beta	ENSMUSG00000024387	9.67e-08	1.73e-06	1.99	0.993
AIF1	allograft inflammatory factor 1	ENSMUSG00000024397	0	0	10.484	3.39
TNF	tumor necrosis factor	ENSMUSG00000024401	0	0	25.272	4.659
LAMA3	laminin subunit alpha 3	ENSMUSG00000024421	1.84e-06	2.66e-05	-1.986	-0.99
ARAP3	ArfGAP with RhoGAP domain, ankyrin repeat and PH domain 3	ENSMUSG00000024451	8.72e-06	0.000112	-1.747	-0.805
AP3S1	adaptor related protein complex 3 sigma 1 subunit	ENSMUSG00000024480	6.13e-09	1.33e-07	2.029	1.021
SEC11C	SEC11 homolog C, signal peptidase complex subunit	ENSMUSG00000024516	2.53e-14	9.86e-13	2.604	1.381
LOX	lysyl oxidase	ENSMUSG00000024529	1.92e-07	3.27e-06	1.978	0.984
PTPN2	protein tyrosine phosphatase, non-receptor type 2	ENSMUSG00000024539	2.35e-11	6.98e-10	2.266	1.18
ME2	malic enzyme 2	ENSMUSG00000024556	1.78e-07	3.04e-06	2.002	1.002
NARS	asparaginyl-tRNA synthetase	ENSMUSG00000024587	2.08e-06	2.99e-05	1.771	0.824
FECH	ferrochelatase	ENSMUSG00000024588	3.75e-09	8.3e-08	-2.134	-1.094
RPS14	ribosomal protein S14	ENSMUSG00000024608	0.000232	0.00214	1.948	0.962
CD74	CD74 molecule	ENSMUSG00000024610	9.06e-05	0.000926	1.824	0.867
PDGFRB	platelet derived growth factor receptor beta	ENSMUSG00000024620	0	0	-3.48	-1.799
CSF1R	colony stimulating factor 1 receptor	ENSMUSG00000024621	6.1e-05	0.000648	1.653	0.725
GNAQ	G protein subunit alpha q	ENSMUSG00000024639	3.74e-05	0.000417	-1.623	-0.699
ANXA1	annexin A1	ENSMUSG00000024659	0.0193	0.0984	1.487	0.572
FADS3	fatty acid desaturase 3	ENSMUSG00000024664	3.62e-05	0.000405	-1.628	-0.703
FADS2	fatty acid desaturase 2	ENSMUSG00000024665	1.45e-06	2.14e-05	-1.814	-0.859
Ms4a4b (includes others)	membrane-spanning 4-domains, subfamily A, member 4B	ENSMUSG00000024675	0	0	24.354	4.606
OSTF1	osteoclast stimulating factor 1	ENSMUSG00000024725	8.98e-08	1.61e-06	1.98	0.986
FAS	Fas cell surface death receptor	ENSMUSG00000024778	0	0	3.179	1.669
JAK2	Janus kinase 2	ENSMUSG00000024789	1.25e-07	2.2e-06	1.826	0.869
ANKRD1	ankyrin repeat domain 1	ENSMUSG00000024803	0.0123	0.0679	-1.527	-0.611
IL33	interleukin 33	ENSMUSG00000024810	0.0445	0.193	-1.312	-0.392
TJP2	tight junction protein 2	ENSMUSG00000024812	5.01e-08	9.33e-07	-1.92	-0.941
CORO1B	coronin 1B	ENSMUSG00000024835	5.53e-06	7.38e-05	1.677	0.746
AIP	aryl hydrocarbon receptor interacting protein	ENSMUSG00000024847	0.000876	0.00698	1.515	0.599
CDK2AP2	cyclin dependent kinase 2 associated protein 2	ENSMUSG00000024856	1.6e-06	2.34e-05	2.016	1.011
CTSW	cathepsin W	ENSMUSG00000024910	0	0	14.084	3.816
SMARCA2	SWI/SNF related, matrix associated, actin dependent regulator of chromatin, subfamily a, member 2	ENSMUSG00000024921	9.64e-13	3.29e-11	-2.566	-1.36
PRDX5	peroxiredoxin 5	ENSMUSG00000024953	0	0	4.927	2.301
PLCB3	phospholipase C beta 3	ENSMUSG00000024960	4.99e-06	6.72e-05	-1.713	-0.776
FERMT3	fermitin family member 3	ENSMUSG00000024965	1.35e-10	3.65e-09	2.33	1.22
STIP1	stress induced phosphoprotein 1	ENSMUSG00000024966	0	0	4.065	2.023
GPAM	glycerol-3-phosphate acyltransferase, mitochondrial	ENSMUSG00000024978	0.000504	0.0043	-1.524	-0.608
PRDX3	peroxiredoxin 3	ENSMUSG00000024997	1.34e-06	1.99e-05	1.925	0.945
PIK3AP1	phosphoinositide-3-kinase adaptor protein 1	ENSMUSG00000025017	7.28e-05	0.000759	1.62	0.696
MSR1	macrophage scavenger receptor 1	ENSMUSG00000025044	0	0	23.321	4.544
SFR1	SWI5 dependent homologous recombination repair protein 1	ENSMUSG00000025066	7.36e-05	0.000767	1.686	0.753
CASP7	caspase 7	ENSMUSG00000025076	7.46e-10	1.83e-08	2.104	1.073
FASN	fatty acid synthase	ENSMUSG00000025153	2.49e-06	3.53e-05	-2.036	-1.026
Scd2	stearoyl-Coenzyme A desaturase 2	ENSMUSG00000025203	2.72e-07	4.5e-06	-2.153	-1.106
LDB1	LIM domain binding 1	ENSMUSG00000025223	0.00027	0.00246	-1.608	-0.685
ALAS2	5'-aminolevulinate synthase 2	ENSMUSG00000025270	0	0	-13.34	-3.738
FLNB	filamin B	ENSMUSG00000025278	0.000515	0.00438	1.633	0.708
SAT1	spermidine/spermine N1-acetyltransferase 1	ENSMUSG00000025283	0.000202	0.00189	1.665	0.736
ACOT9	acyl-CoA thioesterase 9	ENSMUSG00000025287	1.41e-07	2.45e-06	1.93	0.949
RPS24	ribosomal protein S24	ENSMUSG00000025290	1.02e-06	1.54e-05	2.35	1.233
RPS26	ribosomal protein S26	ENSMUSG00000025362	4.86e-10	1.22e-08	2.838	1.505
PA2G4	proliferation-associated 2G4	ENSMUSG00000025364	2.37e-07	3.98e-06	1.87	0.903
ATP5F1B	ATP synthase F1 subunit beta	ENSMUSG00000025393	0.00106	0.00831	1.637	0.711
PSMD13	proteasome 26S subunit, non-ATPase 13	ENSMUSG00000025487	2.91e-08	5.64e-07	1.995	0.997
IFITM3	interferon induced transmembrane protein 3	ENSMUSG00000025492	0	0	5.767	2.528
IRF7	interferon regulatory factor 7	ENSMUSG00000025498	0	0	12.627	3.658
TALDO1	transaldolase 1	ENSMUSG00000025503	1.28e-05	0.000158	1.776	0.829
EPS8L2	EPS8 like 2	ENSMUSG00000025504	1.87e-05	0.000222	-1.681	-0.749
DOCK9	dedicator of cytokinesis 9	ENSMUSG00000025558	0.00107	0.00836	-1.58	-0.66
CCT8	chaperonin containing TCP1 subunit 8	ENSMUSG00000025613	0	0	2.654	1.408
HPRT1	hypoxanthine phosphoribosyltransferase 1	ENSMUSG00000025630	1.49e-10	3.99e-09	2.342	1.228
SHISA5	shisa family member 5	ENSMUSG00000025647	8.93e-11	2.47e-09	2.524	1.335
ATP5F1C	ATP synthase F1 subunit gamma	ENSMUSG00000025781	4.7e-08	8.82e-07	2.068	1.049
RPL14	ribosomal protein L14	ENSMUSG00000025794	0.00047	0.00403	1.886	0.916
CCR1	C-C motif chemokine receptor 1	ENSMUSG00000025804	0	0	4.879	2.287
NRP1	neuropilin 1	ENSMUSG00000025810	8.22e-07	1.26e-05	-2.015	-1.011
PDIA4	protein disulfide isomerase family A member 4	ENSMUSG00000025823	1.15e-13	4.23e-12	2.706	1.436
CASP1	caspase 1	ENSMUSG00000025888	0	0	7.387	2.885
GSTA3	glutathione S-transferase alpha 3	ENSMUSG00000025934	0.000188	0.00177	1.663	0.733
EEF1B2	eukaryotic translation elongation factor 1 beta 2	ENSMUSG00000025967	1.86e-05	0.000221	1.869	0.902
HSPD1	heat shock protein family D (Hsp60) member 1	ENSMUSG00000025980	0	0	2.79	1.48
RPE	ribulose-5-phosphate-3-epimerase	ENSMUSG00000026005	1.12e-08	2.33e-07	1.969	0.977
SUMO1	small ubiquitin-like modifier 1	ENSMUSG00000026021	7.76e-10	1.89e-08	2.132	1.092
CASP8	caspase 8	ENSMUSG00000026029	6.84e-11	1.93e-09	2.245	1.167
CFLAR	CASP8 and FADD like apoptosis regulator	ENSMUSG00000026031	0.00354	0.0237	1.515	0.599
NDUFB3	NADH:ubiquinone oxidoreductase subunit B3	ENSMUSG00000026032	1.34e-06	1.99e-05	2.041	1.029
COL3A1	collagen type III alpha 1 chain	ENSMUSG00000026043	1.59e-05	0.000192	-1.997	-0.998
IL18RAP	interleukin 18 receptor accessory protein	ENSMUSG00000026068	0	0	11.891	3.572
STK17B	serine/threonine kinase 17b	ENSMUSG00000026094	1.53e-05	0.000185	1.706	0.771
STAT1	signal transducer and activator of transcription 1	ENSMUSG00000026104	0	0	9.454	3.241
IGFBP5	insulin like growth factor binding protein 5	ENSMUSG00000026185	6.68e-07	1.04e-05	-3.536	-1.822
FN1	fibronectin 1	ENSMUSG00000026193	0.000163	0.00156	-2.053	-1.038
FARSB	phenylalanyl-tRNA synthetase beta subunit	ENSMUSG00000026245	1.59e-09	3.69e-08	2.092	1.065
NDUFA10	NADH:ubiquinone oxidoreductase subunit A10	ENSMUSG00000026260	0.000292	0.00263	1.617	0.693
ACTR3	ARP3 actin related protein 3 homolog	ENSMUSG00000026341	2.54e-11	7.5e-10	2.494	1.318
DARS	aspartyl-tRNA synthetase	ENSMUSG00000026356	0.000335	0.00297	1.562	0.644
RGS1	regulator of G protein signaling 1	ENSMUSG00000026358	5.88e-15	2.41e-13	6.367	2.671
RGS2	regulator of G protein signaling 2	ENSMUSG00000026360	0.00313	0.0213	-1.441	-0.527
DBI	diazepam binding inhibitor, acyl-CoA binding protein	ENSMUSG00000026385	1.66e-05	0.000201	1.838	0.878
MARCO	macrophage receptor with collagenous structure	ENSMUSG00000026390	0	0	6.732	2.751
PTPRC	protein tyrosine phosphatase, receptor type C	ENSMUSG00000026395	0	0	4.457	2.156
ELK4	ELK4, ETS transcription factor	ENSMUSG00000026436	0.000114	0.00113	-1.632	-0.706
LAMC1	laminin subunit gamma 1	ENSMUSG00000026478	0.00273	0.019	-1.511	-0.595
TP53BP2	tumor protein p53 binding protein 2	ENSMUSG00000026510	7.13e-08	1.3e-06	-1.971	-0.979
Ifi202b	interferon activated gene 202B	ENSMUSG00000026535	0	0	28.419	4.829
TAGLN2	transgelin 2	ENSMUSG00000026547	0.0037	0.0246	1.536	0.619
XCL1	X-C motif chemokine ligand 1	ENSMUSG00000026573	0	0	52.626	5.718
SELL	selectin L	ENSMUSG00000026581	0	0	7.194	2.847
SOAT1	sterol O-acyltransferase 1	ENSMUSG00000026600	0.00104	0.00816	-1.517	-0.602
ATF3	activating transcription factor 3	ENSMUSG00000026628	0.000125	0.00123	2.28	1.189
LAMB3	laminin subunit beta 3	ENSMUSG00000026639	2.12e-08	4.18e-07	-2	-1
FAM107B	family with sequence similarity 107 member B	ENSMUSG00000026655	0.000532	0.00451	1.536	0.619
UAP1	UDP-N-acetylglucosamine pyrophosphorylase 1	ENSMUSG00000026670	1.18e-05	0.000146	1.688	0.755
FMO3	flavin containing monooxygenase 3	ENSMUSG00000026691	4.92e-05	0.000533	2.138	1.096
PRDX6	peroxiredoxin 6	ENSMUSG00000026701	0.00328	0.0222	1.618	0.694
VIM	vimentin	ENSMUSG00000026728	0.0068	0.0415	1.609	0.686
PLXDC2	plexin domain containing 2	ENSMUSG00000026748	0	0	-3.128	-1.645
PSMB7	proteasome subunit beta 7	ENSMUSG00000026750	9.18e-11	2.53e-09	2.372	1.246
PFKFB3	6-phosphofructo-2-kinase/fructose-2,6-biphosphatase 3	ENSMUSG00000026773	1.33e-10	3.58e-09	2.44	1.287
ENG	endoglin	ENSMUSG00000026814	1.1e-09	2.64e-08	-2.455	-1.295
LCN2	lipocalin 2	ENSMUSG00000026822	0	0	5.156	2.366
CYTIP	cytohesin 1 interacting protein	ENSMUSG00000026832	4.01e-10	1.02e-08	2.078	1.055
HSPA5	heat shock protein family A (Hsp70) member 5	ENSMUSG00000026864	1.11e-16	5.14e-15	3.763	1.912
IFIH1	interferon induced with helicase C domain 1	ENSMUSG00000026896	2.97e-11	8.7e-10	2.129	1.09
PSMD14	proteasome 26S subunit, non-ATPase 14	ENSMUSG00000026914	5.82e-12	1.83e-10	2.428	1.28
NOTCH1	notch 1	ENSMUSG00000026923	9.45e-05	0.00096	-1.694	-0.761
NMI	N-myc and STAT interactor	ENSMUSG00000026946	1.11e-16	5.14e-15	2.661	1.412
ITGA4	integrin subunit alpha 4	ENSMUSG00000027009	2.07e-12	6.84e-11	2.602	1.38
SSRP1	structure specific recognition protein 1	ENSMUSG00000027067	3.25e-06	4.51e-05	1.697	0.763
UBE2L6	ubiquitin conjugating enzyme E2 L6	ENSMUSG00000027078	0	0	4.835	2.274
SP3	Sp3 transcription factor	ENSMUSG00000027109	0.00561	0.0351	1.408	0.493
EIF3M	eukaryotic translation initiation factor 3 subunit M	ENSMUSG00000027170	1.18e-07	2.09e-06	2.103	1.073
CAPRIN1	cell cycle associated protein 1	ENSMUSG00000027184	0.000618	0.00515	1.615	0.691
HSD17B12	hydroxysteroid 17-beta dehydrogenase 12	ENSMUSG00000027195	2.18e-10	5.74e-09	2.18	1.124
GATM	glycine amidinotransferase	ENSMUSG00000027199	0	0	4.338	2.117
CD82	CD82 molecule	ENSMUSG00000027215	2.56e-05	0.000296	1.651	0.723
PDIA3	protein disulfide isomerase family A member 3	ENSMUSG00000027248	5.51e-09	1.2e-07	2.432	1.282
LRP4	LDL receptor related protein 4	ENSMUSG00000027253	0.00165	0.0123	-1.524	-0.607
DLL4	delta like canonical Notch ligand 4	ENSMUSG00000027314	0	0	-5.723	-2.517
SPINT1	serine peptidase inhibitor, Kunitz type 1	ENSMUSG00000027315	0.000215	0.002	-1.563	-0.644
PCNA	proliferating cell nuclear antigen	ENSMUSG00000027342	0	0	4.075	2.027
HDC	histidine decarboxylase	ENSMUSG00000027360	0	0	3.107	1.636
SPPL2A	signal peptide peptidase like 2A	ENSMUSG00000027366	3.99e-06	5.46e-05	1.835	0.876
ACOXL	acyl-CoA oxidase like	ENSMUSG00000027380	2.94e-06	4.13e-05	-1.767	-0.821
IL1B	interleukin 1 beta	ENSMUSG00000027398	0	0	5.843	2.547
SNRPB	small nuclear ribonucleoprotein polypeptides B and B1	ENSMUSG00000027404	0.000808	0.00652	1.541	0.624
IDH3B	isocitrate dehydrogenase 3 (NAD(+)) beta	ENSMUSG00000027406	6.25e-06	8.24e-05	1.76	0.815
ZBP1	Z-DNA binding protein 1	ENSMUSG00000027514	0	0	35.859	5.164
PSMA7	proteasome subunit alpha 7	ENSMUSG00000027566	3.33e-16	1.5e-14	2.96	1.565
EIF6	eukaryotic translation initiation factor 6	ENSMUSG00000027613	1.56e-08	3.16e-07	2.111	1.078
SAMHD1	SAM and HD domain containing deoxynucleoside triphosphate triphosphohydrolase 1	ENSMUSG00000027639	0	0	4.094	2.034
FXR1	FMR1 autosomal homolog 1	ENSMUSG00000027680	4.29e-08	8.07e-07	1.95	0.963
SERP1	stress associated endoplasmic reticulum protein 1	ENSMUSG00000027808	0.000513	0.00436	1.559	0.64
PDCD10	programmed cell death 10	ENSMUSG00000027835	2.79e-12	9.07e-11	2.387	1.255
NRAS	NRAS proto-oncogene, GTPase	ENSMUSG00000027852	0.000133	0.0013	1.576	0.656
CD2	CD2 molecule	ENSMUSG00000027863	7.9e-11	2.21e-09	2.569	1.361
S100a11	S100 calcium binding protein A11	ENSMUSG00000027907	8.14e-05	0.00084	1.637	0.711
NPR1	natriuretic peptide receptor 1	ENSMUSG00000027931	3.49e-08	6.67e-07	-1.947	-0.961
TPM3	tropomyosin 3	ENSMUSG00000027940	6.08e-05	0.000646	1.821	0.865
HAX1	HCLS1 associated protein X-1	ENSMUSG00000027944	1.15e-07	2.04e-06	1.935	0.953
EFNA1	ephrin A1	ENSMUSG00000027954	0	0	-3.191	-1.674
VCAM1	vascular cell adhesion molecule 1	ENSMUSG00000027962	0	0	5.863	2.552
TLR2	toll like receptor 2	ENSMUSG00000027995	0	0	3.369	1.752
PLRG1	pleiotropic regulator 1	ENSMUSG00000027998	2.26e-06	3.22e-05	1.791	0.841
LRAT	lecithin retinol acyltransferase	ENSMUSG00000028003	0.000912	0.00724	-2.116	-1.082
GUCY1B1	guanylate cyclase 1 soluble subunit beta 1	ENSMUSG00000028005	0.000268	0.00243	-1.597	-0.675
IFI44	interferon induced protein 44	ENSMUSG00000028037	0	0	18.879	4.239
ADAM15	ADAM metallopeptidase domain 15	ENSMUSG00000028041	7.46e-06	9.7e-05	1.838	0.878
CKS1B	CDC28 protein kinase regulatory subunit 1B	ENSMUSG00000028044	0	0	10.039	3.328
GBA	glucosylceramidase beta	ENSMUSG00000028048	3.42e-09	7.63e-08	2.027	1.019
ARHGEF2	Rho/Rac guanine nucleotide exchange factor 2	ENSMUSG00000028059	0.000293	0.00264	-1.58	-0.66
Rps3a1	ribosomal protein S3A1	ENSMUSG00000028081	7.83e-07	1.21e-05	2.165	1.114
CTSK	cathepsin K	ENSMUSG00000028111	0.00617	0.0382	-1.689	-0.756
CYR61	cysteine rich angiogenic inducer 61	ENSMUSG00000028195	8.72e-05	0.000893	-1.817	-0.862
GEM	GTP binding protein overexpressed in skeletal muscle	ENSMUSG00000028214	0	0	3.367	1.751
NBN	nibrin	ENSMUSG00000028224	0.00016	0.00153	1.551	0.633
RPS20	ribosomal protein S20	ENSMUSG00000028234	7.72e-06	9.99e-05	2.122	1.085
SDCBP	syndecan binding protein	ENSMUSG00000028249	2.75e-10	7.13e-09	2.719	1.443
LMO4	LIM domain only 4	ENSMUSG00000028266	0.000402	0.00351	1.527	0.61
GBP4	guanylate binding protein 4	ENSMUSG00000028268	0	0	23.118	4.531
GBP2	guanylate binding protein 2	ENSMUSG00000028270	0	0	31.068	4.957
UBE2J1	ubiquitin conjugating enzyme E2 J1	ENSMUSG00000028277	2.38e-05	0.000276	1.674	0.743
SMC2	structural maintenance of chromosomes 2	ENSMUSG00000028312	0	0	5.948	2.572
ERP44	endoplasmic reticulum protein 44	ENSMUSG00000028343	6.09e-06	8.04e-05	1.707	0.771
TXN	thioredoxin	ENSMUSG00000028367	3.33e-16	1.5e-14	3.193	1.675
UGCG	UDP-glucose ceramide glucosyltransferase	ENSMUSG00000028381	0	0	3.309	1.726
PTBP3	polypyrimidine tract binding protein 3	ENSMUSG00000028382	2.07e-05	0.000244	1.85	0.887
DNAJA1	DnaJ heat shock protein family (Hsp40) member A1	ENSMUSG00000028410	2.78e-15	1.17e-13	2.867	1.52
CHMP5	charged multivesicular body protein 5	ENSMUSG00000028419	0.00108	0.00843	1.532	0.615
CLTA	clathrin light chain A	ENSMUSG00000028478	1.57e-06	2.31e-05	1.828	0.87
GLIPR2	GLI pathogenesis related 2	ENSMUSG00000028480	0	0	3.332	1.737
PLIN2	perilipin 2	ENSMUSG00000028494	2.08e-08	4.1e-07	2.199	1.137
RPS6	ribosomal protein S6	ENSMUSG00000028495	1.41e-06	2.08e-05	2.243	1.165
PLPP3	phospholipid phosphatase 3	ENSMUSG00000028517	4.04e-07	6.51e-06	-1.889	-0.917
TXNDC12	thioredoxin domain containing 12	ENSMUSG00000028567	6.8e-07	1.06e-05	1.958	0.969
TNFRSF1B	TNF receptor superfamily member 1B	ENSMUSG00000028599	1.89e-06	2.72e-05	1.802	0.85
CTPS1	CTP synthase 1	ENSMUSG00000028633	1.53e-12	5.13e-11	2.425	1.278
Macf1	microtubule-actin crosslinking factor 1	ENSMUSG00000028649	0.000172	0.00163	-1.842	-0.882
CAP1	cyclase associated actin cytoskeleton regulatory protein 1	ENSMUSG00000028656	5.95e-07	9.36e-06	1.978	0.984
PPT1	palmitoyl-protein thioesterase 1	ENSMUSG00000028657	0.000364	0.0032	1.531	0.615
PRDX1	peroxiredoxin 1	ENSMUSG00000028691	0.000165	0.00158	1.878	0.909
CMPK1	cytidine/uridine monophosphate kinase 1	ENSMUSG00000028719	2.7e-12	8.8e-11	2.49	1.316
CAPZB	capping actin protein of muscle Z-line beta subunit	ENSMUSG00000028745	0.000186	0.00175	1.575	0.655
PINK1	PTEN induced putative kinase 1	ENSMUSG00000028756	0.00178	0.0131	-1.479	-0.564
HSPG2	heparan sulfate proteoglycan 2	ENSMUSG00000028763	7.11e-15	2.9e-13	-3.202	-1.679
TINAGL1	tubulointerstitial nephritis antigen like 1	ENSMUSG00000028776	1.3e-13	4.73e-12	2.497	1.32
AK2	adenylate kinase 2	ENSMUSG00000028792	3.24e-13	1.15e-11	2.673	1.418
EIF3I	eukaryotic translation initiation factor 3 subunit I	ENSMUSG00000028798	2.87e-07	4.75e-06	2.114	1.08
STMN1	stathmin 1	ENSMUSG00000028832	0.000245	0.00225	1.662	0.733
PSMB2	proteasome subunit beta 2	ENSMUSG00000028837	0	0	3.431	1.779
CSF3R	colony stimulating factor 3 receptor	ENSMUSG00000028859	4.68e-07	7.47e-06	2.184	1.127
FGR	FGR proto-oncogene, Src family tyrosine kinase	ENSMUSG00000028874	0	0	4.293	2.102
SMPDL3B	sphingomyelin phosphodiesterase acid like 3B	ENSMUSG00000028885	0	0	10.375	3.375
PSMC2	proteasome 26S subunit, ATPase 2	ENSMUSG00000028932	9.29e-07	1.41e-05	1.853	0.89
RPL22	ribosomal protein L22	ENSMUSG00000028936	2.75e-06	3.88e-05	1.913	0.936
ABCF2	ATP binding cassette subfamily F member 2	ENSMUSG00000028953	4.88e-05	0.00053	1.642	0.716
TOMM7	translocase of outer mitochondrial membrane 7	ENSMUSG00000028998	1.82e-08	3.65e-07	2.13	1.091
KMT2E	lysine methyltransferase 2E	ENSMUSG00000029004	0.000444	0.00384	-1.548	-0.63
SKI	SKI proto-oncogene	ENSMUSG00000029050	3.33e-16	1.5e-14	-2.544	-1.347
NADK	NAD kinase	ENSMUSG00000029063	1.74e-08	3.5e-07	2.044	1.031
BST1	bone marrow stromal cell antigen 1	ENSMUSG00000029082	0	0	4.174	2.061
CD38	CD38 molecule	ENSMUSG00000029084	3.37e-06	4.67e-05	1.809	0.856
DNAJB6	DnaJ heat shock protein family (Hsp40) member B6	ENSMUSG00000029131	1.31e-05	0.000161	1.685	0.753
PGM2	phosphoglucomutase 2	ENSMUSG00000029171	9.34e-08	1.67e-06	1.915	0.937
TGFBR3	transforming growth factor beta receptor 3	ENSMUSG00000029287	1.7e-08	3.41e-07	-1.992	-0.994
SPP1	secreted phosphoprotein 1	ENSMUSG00000029304	2.04e-05	0.000241	2.003	1.002
NUDT9	nudix hydrolase 9	ENSMUSG00000029310	0.000102	0.00103	1.639	0.713
AFF1	AF4/FMR2 family member 1	ENSMUSG00000029313	0.000441	0.00381	-1.53	-0.613
PLAC8	placenta specific 8	ENSMUSG00000029322	0	0	17.618	4.139
ANTXR2	anthrax toxin receptor 2	ENSMUSG00000029338	9.78e-07	1.48e-05	-1.756	-0.812
TPST2	tyrosylprotein sulfotransferase 2	ENSMUSG00000029344	0.002	0.0145	1.537	0.62
ALB	albumin	ENSMUSG00000029368	0.000546	0.00461	-9.167	-3.196
PF4	platelet factor 4	ENSMUSG00000029373	0.00843	0.0496	1.614	0.69
TMED2	transmembrane p24 trafficking protein 2	ENSMUSG00000029390	0.000597	0.00499	1.606	0.683
CDK2AP1	cyclin dependent kinase 2 associated protein 1	ENSMUSG00000029394	2.04e-08	4.03e-07	2.074	1.053
NAAA	N-acylethanolamine acid amidase	ENSMUSG00000029413	9.09e-05	0.000928	1.622	0.697
Cxcl9	chemokine (C-X-C motif) ligand 9	ENSMUSG00000029417	0	0	405.359	8.663
RAN	RAN, member RAS oncogene family	ENSMUSG00000029430	1.11e-16	5.14e-15	3.04	1.604
CCT6A	chaperonin containing TCP1 subunit 6A	ENSMUSG00000029447	3.62e-14	1.39e-12	2.546	1.348
ALDH2	aldehyde dehydrogenase 2 family (mitochondrial)	ENSMUSG00000029455	9.96e-05	0.00101	-1.704	-0.769
ARPC3	actin related protein 2/3 complex subunit 3	ENSMUSG00000029465	2.01e-13	7.2e-12	3.006	1.588
ANXA3	annexin A3	ENSMUSG00000029484	0.0079	0.0471	1.5	0.585
Oasl2	2'-5' oligoadenylate synthetase-like 2	ENSMUSG00000029561	0	0	7.33	2.874
UBE3B	ubiquitin protein ligase E3B	ENSMUSG00000029577	0.000125	0.00123	-1.589	-0.668
ACTB	actin beta	ENSMUSG00000029580	0.000813	0.00655	1.744	0.802
RPL6	ribosomal protein L6	ENSMUSG00000029614	3.84e-06	5.26e-05	2.133	1.093
ARPC1B	actin related protein 2/3 complex subunit 1B	ENSMUSG00000029622	1.97e-13	7.06e-12	2.808	1.49
NDUFA4	NDUFA4, mitochondrial complex associated	ENSMUSG00000029632	4.99e-08	9.3e-07	2.182	1.126
POLR1D	RNA polymerase I subunit D	ENSMUSG00000029642	1.19e-08	2.46e-07	2.134	1.094
FLT1	fms related tyrosine kinase 1	ENSMUSG00000029648	2.66e-08	5.18e-07	-2.149	-1.104
HSPH1	heat shock protein family H (Hsp110) member 1	ENSMUSG00000029657	0	0	4.101	2.036
COL1A2	collagen type I alpha 2 chain	ENSMUSG00000029661	2.37e-08	4.65e-07	-2.13	-1.091
EPHB4	EPH receptor B4	ENSMUSG00000029710	2.62e-09	5.9e-08	-2.113	-1.079
IRF5	interferon regulatory factor 5	ENSMUSG00000029771	0	0	3.32	1.731
GARS	glycyl-tRNA synthetase	ENSMUSG00000029777	5.61e-06	7.48e-05	1.731	0.792
HERC6	HECT and RLD domain containing E3 ubiquitin protein ligase family member 6	ENSMUSG00000029798	0	0	8.391	3.069
TMEM176B	transmembrane protein 176B	ENSMUSG00000029810	9.98e-07	1.51e-05	1.981	0.986
ZC3HAV1	zinc finger CCCH-type containing, antiviral 1	ENSMUSG00000029826	0.000501	0.00428	1.52	0.604
CBX3	chromobox 3	ENSMUSG00000029836	6.48e-06	8.51e-05	1.698	0.764
ZYX	zyxin	ENSMUSG00000029860	0.00116	0.00896	-1.516	-0.6
CCT7	chaperonin containing TCP1 subunit 7	ENSMUSG00000030007	2.88e-11	8.46e-10	2.125	1.088
MRPL53	mitochondrial ribosomal protein L53	ENSMUSG00000030037	0.000299	0.00268	1.842	0.882
RPN1	ribophorin I	ENSMUSG00000030062	3.54e-06	4.88e-05	1.857	0.893
SEC61A1	Sec61 translocon alpha 1 subunit	ENSMUSG00000030082	0.000475	0.00407	1.573	0.654
PLXNA1	plexin A1	ENSMUSG00000030084	1.06e-10	2.9e-09	-2.57	-1.362
SLC6A6	solute carrier family 6 member 6	ENSMUSG00000030096	0	0	-3.12	-1.641
EDEM1	ER degradation enhancing alpha-mannosidase like protein 1	ENSMUSG00000030104	2.08e-06	2.98e-05	1.741	0.8
USP18	ubiquitin specific peptidase 18	ENSMUSG00000030107	0	0	6.477	2.695
KLRG1	killer cell lectin like receptor G1	ENSMUSG00000030114	0	0	87.652	6.454
PLXND1	plexin D1	ENSMUSG00000030123	4.11e-15	1.71e-13	-2.754	-1.461
CLEC4E	C-type lectin domain family 4 member E	ENSMUSG00000030142	0	0	29.855	4.9
CLEC4D	C-type lectin domain family 4 member D	ENSMUSG00000030144	0	0	6.594	2.721
Clec2d (includes others)	C-type lectin domain family 2, member d	ENSMUSG00000030157	0.000102	0.00102	1.937	0.954
KLRD1	killer cell lectin like receptor D1	ENSMUSG00000030165	0	0	14.536	3.862
KLRC1	killer cell lectin like receptor C1	ENSMUSG00000030167	0	0	38.446	5.265
EMP1	epithelial membrane protein 1	ENSMUSG00000030208	5.34e-06	7.16e-05	1.823	0.866
PLBD1	phospholipase B domain containing 1	ENSMUSG00000030214	0.000249	0.00228	1.639	0.713
MGP	matrix Gla protein	ENSMUSG00000030218	0.00278	0.0192	1.598	0.676
ARHGDIB	Rho GDP dissociation inhibitor beta	ENSMUSG00000030220	0	0	5.939	2.57
STRAP	serine/threonine kinase receptor associated protein	ENSMUSG00000030224	2.36e-06	3.36e-05	1.741	0.8
MED21	mediator complex subunit 21	ENSMUSG00000030291	2.89e-11	8.51e-10	2.579	1.367
TNFRSF1A	TNF receptor superfamily member 1A	ENSMUSG00000030341	0.00192	0.014	1.446	0.532
FKBP4	FK506 binding protein 4	ENSMUSG00000030357	2.53e-09	5.73e-08	2.035	1.025
VASP	vasodilator stimulated phosphoprotein	ENSMUSG00000030403	2.05e-06	2.94e-05	1.836	0.877
PGLYRP1	peptidoglycan recognition protein 1	ENSMUSG00000030413	0	0	5.072	2.343
RPL28	ribosomal protein L28	ENSMUSG00000030432	9.87e-05	0.000998	1.8	0.848
CYP2B6	cytochrome P450 family 2 subfamily B member 6	ENSMUSG00000030483	0.00227	0.0162	1.579	0.659
TJP1	tight junction protein 1	ENSMUSG00000030516	3.07e-06	4.3e-05	-1.96	-0.971
CTSC	cathepsin C	ENSMUSG00000030560	2.4e-14	9.38e-13	3.103	1.633
TYROBP	TYRO protein tyrosine kinase binding protein	ENSMUSG00000030579	0	0	5.006	2.324
PSMD8	proteasome 26S subunit, non-ATPase 8	ENSMUSG00000030591	1.45e-08	2.95e-07	2.162	1.113
PSMC4	proteasome 26S subunit, ATPase 4	ENSMUSG00000030603	1.18e-08	2.44e-07	2.114	1.08
NUCB2	nucleobindin 2	ENSMUSG00000030659	0.000976	0.0077	1.524	0.608
IPO5	importin 5	ENSMUSG00000030662	4.4e-05	0.000482	1.612	0.689
MVP	major vault protein	ENSMUSG00000030681	6.62e-07	1.03e-05	1.832	0.874
ALDOA	aldolase, fructose-bisphosphate A	ENSMUSG00000030695	0.000754	0.00613	1.71	0.774
CORO1A	coronin 1A	ENSMUSG00000030707	0	0	4.271	2.095
Sult1a1	sulfotransferase family 1A, phenol-preferring, member 1	ENSMUSG00000030711	0	0	3.22	1.687
NUPR1	nuclear protein 1, transcriptional regulator	ENSMUSG00000030717	8.49e-11	2.36e-09	2.344	1.229
EIF3C	eukaryotic translation initiation factor 3 subunit C	ENSMUSG00000030738	0.000958	0.00758	1.538	0.621
MYH14	myosin heavy chain 14	ENSMUSG00000030739	1.8e-08	3.6e-07	-2.107	-1.075
RPS3	ribosomal protein S3	ENSMUSG00000030744	5.23e-07	8.27e-06	2.35	1.233
IL4R	interleukin 4 receptor	ENSMUSG00000030748	6.78e-06	8.87e-05	1.811	0.857
NSMCE1	NSE1 homolog, SMC5-SMC6 complex component	ENSMUSG00000030750	1.81e-06	2.63e-05	2.01	1.007
PSMA1	proteasome subunit alpha 1	ENSMUSG00000030751	0	0	2.871	1.521
COPB1	coatomer protein complex subunit beta 1	ENSMUSG00000030754	0.00126	0.00966	1.503	0.588
PARVA	parvin alpha	ENSMUSG00000030770	7.15e-06	9.31e-05	-1.724	-0.786
ITGAM	integrin subunit alpha M	ENSMUSG00000030786	0	0	7.082	2.824
LYVE1	lymphatic vessel endothelial hyaluronan receptor 1	ENSMUSG00000030787	2.57e-06	3.63e-05	2.008	1.006
ITGAL	integrin subunit alpha L	ENSMUSG00000030830	0	0	4.146	2.052
FGFR2	fibroblast growth factor receptor 2	ENSMUSG00000030849	6.49e-13	2.24e-11	-2.409	-1.268
DCTN5	dynactin subunit 5	ENSMUSG00000030868	0.000507	0.00432	1.551	0.633
UQCRC2	ubiquinol-cytochrome c reductase core protein 2	ENSMUSG00000030884	4.65e-07	7.43e-06	1.874	0.906
Trim30a/Trim30d	tripartite motif-containing 30A	ENSMUSG00000030921	0	0	8.15	3.027
OAT	ornithine aminotransferase	ENSMUSG00000030934	0.00236	0.0167	1.516	0.6
TRIM21	tripartite motif containing 21	ENSMUSG00000030966	0	0	3.715	1.893
MKI67	marker of proliferation Ki-67	ENSMUSG00000031004	0	0	14.076	3.815
ATP6AP2	ATPase H+ transporting accessory protein 2	ENSMUSG00000031007	0.00011	0.0011	1.631	0.706
NDUFB11	NADH:ubiquinone oxidoreductase subunit B11	ENSMUSG00000031059	8.1e-06	0.000104	1.894	0.921
GLRX3	glutaredoxin 3	ENSMUSG00000031068	5.66e-10	1.41e-08	2.24	1.163
ANO1	anoctamin 1	ENSMUSG00000031075	1.37e-14	5.44e-13	-2.619	-1.389
SASH3	SAM and SH3 domain containing 3	ENSMUSG00000031101	0	0	3.037	1.603
RBM3	RNA binding motif protein 3	ENSMUSG00000031167	0.00936	0.0542	1.513	0.598
EBP	emopamil binding protein (sterol isomerase)	ENSMUSG00000031168	1.07e-08	2.23e-07	2.244	1.166
STARD8	StAR related lipid transfer domain containing 8	ENSMUSG00000031216	3.32e-08	6.38e-07	-1.982	-0.987
COX7B	cytochrome c oxidase subunit 7B	ENSMUSG00000031231	5e-15	2.06e-13	3.166	1.663
COL4A5	collagen type IV alpha 5 chain	ENSMUSG00000031274	2.17e-07	3.68e-06	-1.953	-0.965
IL2RG	interleukin 2 receptor subunit gamma	ENSMUSG00000031304	0	0	7.222	2.852
RPS4Y1	ribosomal protein S4, Y-linked 1	ENSMUSG00000031320	4.14e-05	0.000457	2.088	1.062
G6PD	glucose-6-phosphate dehydrogenase	ENSMUSG00000031400	6.66e-16	2.95e-14	2.687	1.426
MORF4L2	mortality factor 4 like 2	ENSMUSG00000031422	1.26e-07	2.21e-06	1.96	0.971
PSMD10	proteasome 26S subunit, non-ATPase 10	ENSMUSG00000031429	5.02e-12	1.59e-10	2.655	1.409
TSC22D3	TSC22 domain family member 3	ENSMUSG00000031431	1.37e-07	2.39e-06	2.09	1.064
F10	coagulation factor X	ENSMUSG00000031444	0	0	7.816	2.966
GAS6	growth arrest specific 6	ENSMUSG00000031451	0.000216	0.00201	-1.586	-0.666
RAB11FIP1	RAB11 family interacting protein 1	ENSMUSG00000031488	2.92e-07	4.82e-06	-1.967	-0.976
COL4A2	collagen type IV alpha 2 chain	ENSMUSG00000031503	0.00251	0.0176	-1.57	-0.651
RAB20	RAB20, member RAS oncogene family	ENSMUSG00000031504	0	0	4.662	2.221
DLC1	DLC1 Rho GTPase activating protein	ENSMUSG00000031523	2.51e-14	9.78e-13	-2.951	-1.561
PLAT	plasminogen activator, tissue type	ENSMUSG00000031538	2.23e-12	7.33e-11	2.886	1.529
IDO1	indoleamine 2,3-dioxygenase 1	ENSMUSG00000031551	0	0	332.312	8.376
CDH11	cadherin 11	ENSMUSG00000031673	4.3e-05	0.000474	-1.7	-0.766
VPS35	VPS35, retromer complex component	ENSMUSG00000031696	0.000227	0.0021	1.673	0.743
HP	haptoglobin	ENSMUSG00000031722	0.000305	0.00274	1.86	0.895
MMP2	matrix metallopeptidase 2	ENSMUSG00000031740	1.19e-06	1.78e-05	-1.859	-0.894
Mt2	metallothionein 2	ENSMUSG00000031762	0	0	12.492	3.643
Mt1	metallothionein 1	ENSMUSG00000031765	0	0	5.076	2.344
CCL17	C-C motif chemokine ligand 17	ENSMUSG00000031780	0.000284	0.00256	3.501	1.808
Tpm4	tropomyosin 4	ENSMUSG00000031799	2.96e-06	4.15e-05	2.05	1.036
BABAM1	BRISC and BRCA1 A complex member 1	ENSMUSG00000031820	0.000355	0.00314	1.555	0.637
COTL1	coactosin like F-actin binding protein 1	ENSMUSG00000031827	0.00212	0.0153	1.538	0.621
IFI30	IFI30, lysosomal thiol reductase	ENSMUSG00000031838	0	0	3.195	1.676
HSBP1	heat shock factor binding protein 1	ENSMUSG00000031839	0.000175	0.00166	1.611	0.688
CDH5	cadherin 5	ENSMUSG00000031871	0.00252	0.0177	-1.621	-0.697
CBFB	core-binding factor beta subunit	ENSMUSG00000031885	1.16e-07	2.05e-06	1.929	0.948
PSMB10	proteasome subunit beta 10	ENSMUSG00000031897	0	0	6.381	2.674
KARS	lysyl-tRNA synthetase	ENSMUSG00000031948	7.41e-14	2.76e-12	2.413	1.271
BIRC3	baculoviral IAP repeat containing 3	ENSMUSG00000032000	0	0	3.125	1.644
THY1	Thy-1 cell surface antigen	ENSMUSG00000032011	0	0	12.243	3.614
CADM1	cell adhesion molecule 1	ENSMUSG00000032076	2.07e-09	4.74e-08	-2.239	-1.163
IL10RA	interleukin 10 receptor subunit alpha	ENSMUSG00000032089	0	0	3.127	1.645
HYOU1	hypoxia up-regulated 1	ENSMUSG00000032115	1.42e-05	0.000173	1.73	0.791
CCNB2	cyclin B2	ENSMUSG00000032218	0	0	17.22	4.106
ANXA2	annexin A2	ENSMUSG00000032231	9.53e-07	1.45e-05	2.359	1.238
PKM	pyruvate kinase M1/2	ENSMUSG00000032294	4.66e-09	1.02e-07	2.387	1.255
PSMA4	proteasome subunit alpha 4	ENSMUSG00000032301	1.67e-15	7.09e-14	3.029	1.599
COX7A2	cytochrome c oxidase subunit 7A2	ENSMUSG00000032330	3.3e-11	9.62e-10	2.712	1.439
CTSH	cathepsin H	ENSMUSG00000032359	3.14e-13	1.11e-11	2.837	1.504
PLSCR1	phospholipid scramblase 1	ENSMUSG00000032369	9.72e-05	0.000985	1.64	0.713
FAM96A	family with sequence similarity 96 member A	ENSMUSG00000032381	3.51e-14	1.35e-12	2.501	1.322
SNX1	sorting nexin 1	ENSMUSG00000032382	1.36e-05	0.000167	1.701	0.767
PPIB	peptidylprolyl isomerase B	ENSMUSG00000032383	4.27e-08	8.05e-07	2.206	1.141
RPL4	ribosomal protein L4	ENSMUSG00000032399	1.55e-06	2.28e-05	2.058	1.042
COPB2	coatomer protein complex subunit beta 2	ENSMUSG00000032458	0.000509	0.00433	1.565	0.646
CLDN18	claudin 18	ENSMUSG00000032473	0.00145	0.011	-1.69	-0.757
Ngp	neutrophilic granule protein	ENSMUSG00000032484	0	0	167.965	7.392
LTF	lactotransferrin	ENSMUSG00000032496	0	0	35.491	5.149
MYD88	myeloid differentiation primary response 88	ENSMUSG00000032508	0	0	3.497	1.806
RPSA	ribosomal protein SA	ENSMUSG00000032518	3.64e-09	8.07e-08	2.678	1.421
AMOTL2	angiomotin like 2	ENSMUSG00000032531	4.73e-06	6.4e-05	-1.791	-0.841
SLCO2A1	solute carrier organic anion transporter family member 2A1	ENSMUSG00000032548	8.35e-06	0.000107	-1.894	-0.922
MANF	mesencephalic astrocyte derived neurotrophic factor	ENSMUSG00000032575	0	0	4.995	2.32
UBA7	ubiquitin like modifier activating enzyme 7	ENSMUSG00000032596	0	0	2.806	1.489
CHSY1	chondroitin sulfate synthase 1	ENSMUSG00000032640	7.23e-09	1.55e-07	2.052	1.037
ABLIM3	actin binding LIM protein family member 3	ENSMUSG00000032735	4.58e-05	0.0005	-1.693	-0.76
FKBP1A	FK506 binding protein 1A	ENSMUSG00000032966	3.63e-07	5.88e-06	1.976	0.982
Klrc2/Klrc3	killer cell lectin-like receptor subfamily C, member 2	ENSMUSG00000033027	0	0	26.8	4.744
EIF3L	eukaryotic translation initiation factor 3 subunit L	ENSMUSG00000033047	7.57e-07	1.17e-05	1.897	0.924
PHLDB2	pleckstrin homology like domain family B member 2	ENSMUSG00000033149	3.82e-05	0.000425	-1.714	-0.777
MGLL	monoglyceride lipase	ENSMUSG00000033174	0	0	-3.384	-1.759
TIE1	tyrosine kinase with immunoglobulin like and EGF like domains 1	ENSMUSG00000033191	0.000294	0.00265	-1.577	-0.657
C15orf48	chromosome 15 open reading frame 48	ENSMUSG00000033213	0	0	51.574	5.689
RAC2	Rac family small GTPase 2	ENSMUSG00000033220	0	0	7.283	2.864
PTPRM	protein tyrosine phosphatase, receptor type M	ENSMUSG00000033278	2.47e-10	6.46e-09	-2.322	-1.216
PTPRF	protein tyrosine phosphatase, receptor type F	ENSMUSG00000033295	4.01e-12	1.28e-10	-2.62	-1.389
MIF	macrophage migration inhibitory factor	ENSMUSG00000033307	7.38e-12	2.3e-10	2.641	1.401
RTP4	receptor transporter protein 4	ENSMUSG00000033355	0	0	8.482	3.084
ATP6V0B	ATPase H+ transporting V0 subunit b	ENSMUSG00000033379	0.000162	0.00155	1.599	0.677
MCEE	methylmalonyl-CoA epimerase	ENSMUSG00000033429	6.21e-05	0.000659	1.736	0.796
ASPRV1	aspartic peptidase retroviral like 1	ENSMUSG00000033508	0	0	37.831	5.241
CASP4	caspase 4	ENSMUSG00000033538	0	0	9.403	3.233
UCP2	uncoupling protein 2	ENSMUSG00000033685	0.0192	0.0982	-1.359	-0.442
Tlr13	toll-like receptor 13	ENSMUSG00000033777	0	0	4.507	2.172
TCEA1	transcription elongation factor A1	ENSMUSG00000033813	1.47e-05	0.000179	1.654	0.726
KLF9	Kruppel like factor 9	ENSMUSG00000033863	3.36e-05	0.000378	-1.748	-0.806
LGALS3BP	galectin 3 binding protein	ENSMUSG00000033880	0	0	4.037	2.013
GUCY1A1	guanylate cyclase 1 soluble subunit alpha 1	ENSMUSG00000033910	6.49e-05	0.000684	-1.781	-0.832
CHMP2A	charged multivesicular body protein 2A	ENSMUSG00000033916	2.78e-06	3.91e-05	1.847	0.885
BRK1	BRICK1, SCAR/WAVE actin nucleating complex subunit	ENSMUSG00000033940	0.000126	0.00124	1.614	0.69
CCT2	chaperonin containing TCP1 subunit 2	ENSMUSG00000034024	5.37e-10	1.34e-08	2.161	1.112
CTNND1	catenin delta 1	ENSMUSG00000034101	2.65e-05	0.000306	-1.786	-0.836
BATF	basic leucine zipper ATF-like transcription factor	ENSMUSG00000034266	0	0	7.253	2.859
PLCG2	phospholipase C gamma 2	ENSMUSG00000034330	3.33e-16	1.5e-14	2.667	1.415
SMC4	structural maintenance of chromosomes 4	ENSMUSG00000034349	1.01e-12	3.45e-11	2.332	1.222
PARP14	poly(ADP-ribose) polymerase family member 14	ENSMUSG00000034422	0	0	5.716	2.515
Gbp8	guanylate-binding protein 8	ENSMUSG00000034438	0	0	44.324	5.47
IFIT1B	interferon induced protein with tetratricopeptide repeats 1B	ENSMUSG00000034459	0	0	10.411	3.38
ATP5PD	ATP synthase peripheral stalk subunit d	ENSMUSG00000034566	1.86e-07	3.18e-06	2.106	1.074
GNA11	G protein subunit alpha 11	ENSMUSG00000034781	3.39e-05	0.000381	-1.653	-0.725
SCN7A	sodium voltage-gated channel alpha subunit 7	ENSMUSG00000034810	0.0018	0.0133	-1.627	-0.702
PLVAP	plasmalemma vesicle associated protein	ENSMUSG00000034845	0.00267	0.0186	-1.553	-0.635
CXCL10	C-X-C motif chemokine ligand 10	ENSMUSG00000034855	0	0	331.586	8.373
MRPL34	mitochondrial ribosomal protein L34	ENSMUSG00000034880	0.000534	0.00452	2	1
RPS29	ribosomal protein S29	ENSMUSG00000034892	0.000635	0.00527	2.028	1.02
DHCR24	24-dehydrocholesterol reductase	ENSMUSG00000034926	7.61e-05	0.00079	-1.662	-0.733
DPP4	dipeptidyl peptidase 4	ENSMUSG00000035000	0.000206	0.00193	-1.633	-0.707
CCL5	C-C motif chemokine ligand 5	ENSMUSG00000035042	0	0	6.505	2.702
EIF2S3	eukaryotic translation initiation factor 2 subunit gamma	ENSMUSG00000035150	3.72e-05	0.000415	1.654	0.726
UBD	ubiquitin D	ENSMUSG00000035186	0	0	679.845	9.409
SPCS2	signal peptidase complex subunit 2	ENSMUSG00000035227	3.47e-06	4.78e-05	1.771	0.825
CCL2	C-C motif chemokine ligand 2	ENSMUSG00000035352	0	0	24.459	4.612
Ccl7	chemokine (C-C motif) ligand 7	ENSMUSG00000035373	0	0	83.899	6.391
Ccl2	chemokine (C-C motif) ligand 2	ENSMUSG00000035385	0	0	74.831	6.226
MYO1D	myosin ID	ENSMUSG00000035441	7.2e-06	9.38e-05	-1.71	-0.774
TGFBI	transforming growth factor beta induced	ENSMUSG00000035493	8.41e-11	2.34e-09	2.461	1.3
NDUFA3	NADH:ubiquinone oxidoreductase subunit A3	ENSMUSG00000035674	1.2e-08	2.48e-07	2.277	1.187
ISG15	ISG15 ubiquitin-like modifier	ENSMUSG00000035692	0	0	14.345	3.842
IDS	iduronate 2-sulfatase	ENSMUSG00000035847	0.000209	0.00194	-1.651	-0.723
COX8A	cytochrome c oxidase subunit 8A	ENSMUSG00000035885	5.6e-06	7.47e-05	2.084	1.059
PRICKLE1	prickle planar cell polarity protein 1	ENSMUSG00000036158	5e-14	1.9e-12	-2.561	-1.357
HIST1H1C	histone cluster 1 H1 family member c	ENSMUSG00000036181	7.08e-09	1.52e-07	2.275	1.186
NDUFA13	NADH:ubiquinone oxidoreductase subunit A13	ENSMUSG00000036199	3.43e-06	4.74e-05	1.97	0.978
SKP1	S-phase kinase associated protein 1	ENSMUSG00000036309	0.00196	0.0142	1.602	0.68
PPP1R11	protein phosphatase 1 regulatory inhibitor subunit 11	ENSMUSG00000036398	3.69e-09	8.19e-08	2.233	1.159
GPI	glucose-6-phosphate isomerase	ENSMUSG00000036427	0.00179	0.0132	1.51	0.595
FGF1	fibroblast growth factor 1	ENSMUSG00000036585	3.6e-06	4.96e-05	-1.915	-0.937
ARHGAP21	Rho GTPase activating protein 21	ENSMUSG00000036591	0.000169	0.00161	-1.63	-0.705
HLA-DQA1	major histocompatibility complex, class II, DQ alpha 1	ENSMUSG00000036594	5.83e-07	9.17e-06	2.104	1.073
COX6B1	cytochrome c oxidase subunit 6B1	ENSMUSG00000036751	9.58e-10	2.32e-08	2.367	1.243
RPS27L	ribosomal protein S27 like	ENSMUSG00000036781	5.18e-10	1.3e-08	2.586	1.371
PSENEN	presenilin enhancer gamma-secretase subunit	ENSMUSG00000036835	1.17e-09	2.79e-08	2.079	1.056
SMAD6	SMAD family member 6	ENSMUSG00000036867	1.18e-08	2.44e-07	-2.401	-1.264
C1QA	complement C1q A chain	ENSMUSG00000036887	0	0	6.561	2.714
C1QC	complement C1q C chain	ENSMUSG00000036896	0	0	8.813	3.14
C1QB	complement C1q B chain	ENSMUSG00000036905	0	0	8.671	3.116
UNC93B1	unc-93 homolog B1, TLR signaling regulator	ENSMUSG00000036908	3.45e-12	1.11e-10	2.284	1.191
RAB8B	RAB8B, member RAS oncogene family	ENSMUSG00000036943	0.000248	0.00227	1.677	0.746
TNS2	tensin 2	ENSMUSG00000037003	2.01e-08	3.98e-07	-2.143	-1.099
SCD	stearoyl-CoA desaturase	ENSMUSG00000037071	2.42e-08	4.75e-07	-2.596	-1.376
PRF1	perforin 1	ENSMUSG00000037202	0	0	35.172	5.136
SPRY1	sprouty RTK signaling antagonist 1	ENSMUSG00000037211	1.68e-12	5.62e-11	-2.314	-1.21
CLIC4	chloride intracellular channel 4	ENSMUSG00000037242	0.0362	0.164	1.359	0.443
TAP1	transporter 1, ATP binding cassette subfamily B member	ENSMUSG00000037321	0	0	9.675	3.274
SF3B6	splicing factor 3b subunit 6	ENSMUSG00000037361	5.55e-16	2.47e-14	2.8	1.485
ICAM1	intercellular adhesion molecule 1	ENSMUSG00000037405	0.00751	0.0451	1.51	0.595
SERPINE1	serpin family E member 1	ENSMUSG00000037411	0	0	3.408	1.769
RPS16	ribosomal protein S16	ENSMUSG00000037563	0.00353	0.0236	1.634	0.708
PRKCI	protein kinase C iota	ENSMUSG00000037643	6.62e-05	0.000697	-1.644	-0.717
HLA-DMA	major histocompatibility complex, class II, DM alpha	ENSMUSG00000037649	4.41e-12	1.41e-10	2.681	1.423
CISD1	CDGSH iron sulfur domain 1	ENSMUSG00000037710	6.46e-05	0.000682	1.877	0.909
THEMIS2	thymocyte selection associated family member 2	ENSMUSG00000037731	1.11e-16	5.14e-15	2.82	1.496
EEF1A1	eukaryotic translation elongation factor 1 alpha 1	ENSMUSG00000037742	0.000139	0.00135	1.954	0.966
PPP1R16B	protein phosphatase 1 regulatory subunit 16B	ENSMUSG00000037754	0.000818	0.00659	-1.533	-0.616
SLC16A9	solute carrier family 16 member 9	ENSMUSG00000037762	1.1e-05	0.000137	-1.702	-0.767
RPL10A	ribosomal protein L10a	ENSMUSG00000037805	1.04e-07	1.86e-06	2.219	1.15
TGM2	transglutaminase 2	ENSMUSG00000037820	5.95e-12	1.87e-10	2.906	1.539
H2AFZ	H2A histone family member Z	ENSMUSG00000037894	0	0	3.808	1.929
NINJ1	ninjurin 1	ENSMUSG00000037966	0	0	4.393	2.135
ACER2	alkaline ceramidase 2	ENSMUSG00000038007	0.0014	0.0106	-1.599	-0.677
NOD1	nucleotide binding oligomerization domain containing 1	ENSMUSG00000038058	1.59e-08	3.2e-07	2.022	1.016
SNRK	SNF related kinase	ENSMUSG00000038145	9.73e-05	0.000986	-1.679	-0.747
CD84	CD84 molecule	ENSMUSG00000038147	0.000103	0.00103	1.615	0.691
ATG5	autophagy related 5	ENSMUSG00000038160	2.19e-06	3.13e-05	1.842	0.881
SLAMF7	SLAM family member 7	ENSMUSG00000038179	0	0	8.578	3.101
TAPBPL	TAP binding protein like	ENSMUSG00000038213	0	0	3.612	1.853
MICAL2	microtubule associated monooxygenase, calponin and LIM domain containing 2	ENSMUSG00000038244	1.46e-06	2.16e-05	-1.841	-0.88
SEMA7A	semaphorin 7A (John Milton Hagen blood group)	ENSMUSG00000038264	0	0	3.664	1.873
FAU	FAU, ubiquitin like and ribosomal protein S30 fusion	ENSMUSG00000038274	3.27e-07	5.35e-06	2.137	1.096
SNX10	sorting nexin 10	ENSMUSG00000038301	0	0	5.446	2.445
CAMP	cathelicidin antimicrobial peptide	ENSMUSG00000038357	0	0	203.997	7.672
TP53INP2	tumor protein p53 inducible nuclear protein 2	ENSMUSG00000038375	3.79e-06	5.2e-05	-1.842	-0.881
EGR1	early growth response 1	ENSMUSG00000038418	1.09e-09	2.61e-08	-2.416	-1.273
UQCRFS1	ubiquinol-cytochrome c reductase, Rieske iron-sulfur polypeptide 1	ENSMUSG00000038462	7.74e-06	0.0001	1.734	0.794
CHMP4B	charged multivesicular body protein 4B	ENSMUSG00000038467	5.64e-07	8.89e-06	1.806	0.853
POLR2L	RNA polymerase II subunit L	ENSMUSG00000038489	0.000725	0.00592	1.579	0.659
C1S	complement C1s	ENSMUSG00000038521	7.77e-16	3.42e-14	3.299	1.722
GNG10	G protein subunit gamma 10	ENSMUSG00000038607	5.96e-09	1.3e-07	2.25	1.17
MCL1	MCL1, BCL2 family apoptosis regulator	ENSMUSG00000038612	0.00166	0.0123	1.523	0.607
MED30	mediator complex subunit 30	ENSMUSG00000038622	0.000501	0.00428	1.689	0.757
CTSS	cathepsin S	ENSMUSG00000038642	1.32e-10	3.56e-09	2.801	1.486
RNH1	ribonuclease/angiogenin inhibitor 1	ENSMUSG00000038650	3.93e-05	0.000436	1.66	0.731
ATP5MF	ATP synthase membrane subunit f	ENSMUSG00000038690	4.61e-08	8.65e-07	2.265	1.18
EPHX1	epoxide hydrolase 1	ENSMUSG00000038776	0.000179	0.0017	-1.621	-0.697
GNGT2	G protein subunit gamma transducin 2	ENSMUSG00000038811	2.45e-11	7.27e-10	2.588	1.372
PHB	prohibitin	ENSMUSG00000038845	2.69e-05	0.00031	1.789	0.839
ITPKB	inositol-trisphosphate 3-kinase B	ENSMUSG00000038855	3.14e-08	6.04e-07	-2.065	-1.046
RPL12	ribosomal protein L12	ENSMUSG00000038900	1.05e-05	0.000132	2.282	1.19
UBE2L3	ubiquitin conjugating enzyme E2 L3	ENSMUSG00000038965	8.84e-07	1.35e-05	1.847	0.885
RPS21	ribosomal protein S21	ENSMUSG00000039001	0.000119	0.00118	1.782	0.834
BMP6	bone morphogenetic protein 6	ENSMUSG00000039004	8.75e-14	3.25e-12	-2.92	-1.546
TLR4	toll like receptor 4	ENSMUSG00000039005	3.09e-08	5.96e-07	2.002	1.001
TIMM8B	translocase of inner mitochondrial membrane 8 homolog B	ENSMUSG00000039016	3.76e-06	5.16e-05	2.042	1.03
ATP6V1G1	ATPase H+ transporting V1 subunit G1	ENSMUSG00000039105	1e-08	2.09e-07	2.141	1.098
IFI44L	interferon induced protein 44 like	ENSMUSG00000039146	0	0	23.158	4.533
UBE2H	ubiquitin conjugating enzyme E2 H	ENSMUSG00000039159	7.71e-07	1.19e-05	-1.801	-0.849
DAP	death associated protein	ENSMUSG00000039168	8.31e-06	0.000107	-1.702	-0.767
IL18	interleukin 18	ENSMUSG00000039217	0.00294	0.0202	1.551	0.633
Rpl22l1	ribosomal protein L22 like 1	ENSMUSG00000039221	8.36e-06	0.000107	2.009	1.006
ISG20	interferon stimulated exonuclease gene 20	ENSMUSG00000039236	4.19e-09	9.23e-08	2.091	1.064
GIMAP1-GIMAP5	GIMAP1-GIMAP5 readthrough	ENSMUSG00000039264	0	0	4.768	2.253
AZI2	5-azacytidine induced 2	ENSMUSG00000039285	1.99e-08	3.96e-07	1.911	0.934
TNFSF10	TNF superfamily member 10	ENSMUSG00000039304	2.24e-10	5.91e-09	2.573	1.364
PICALM	phosphatidylinositol binding clathrin assembly protein	ENSMUSG00000039361	6.46e-05	0.000682	1.762	0.817
PRSS23	protease, serine 23	ENSMUSG00000039405	2.94e-07	4.85e-06	1.89	0.918
MRPL12	mitochondrial ribosomal protein L12	ENSMUSG00000039640	1.22e-05	0.000151	1.892	0.92
BATF2	basic leucine zipper ATF-like transcription factor 2	ENSMUSG00000039699	0	0	39.335	5.298
FBXL5	F-box and leucine rich repeat protein 5	ENSMUSG00000039753	5.55e-16	2.47e-14	2.954	1.563
POLR2J	RNA polymerase II subunit J	ENSMUSG00000039771	7.21e-06	9.39e-05	2.143	1.099
FGL2	fibrinogen like 2	ENSMUSG00000039899	0	0	5.462	2.45
DAG1	dystroglycan 1	ENSMUSG00000039952	1.07e-09	2.57e-08	-2.333	-1.222
CLSTN1	calsyntenin 1	ENSMUSG00000039953	8.91e-11	2.46e-09	-2.278	-1.188
Saa3	serum amyloid A 3	ENSMUSG00000040026	0	0	35.438	5.147
STAT2	signal transducer and activator of transcription 2	ENSMUSG00000040033	0	0	3.892	1.96
HS2ST1	heparan sulfate 2-O-sulfotransferase 1	ENSMUSG00000040151	8.78e-11	2.43e-09	-2.293	-1.198
FMO1	flavin containing monooxygenase 1	ENSMUSG00000040181	2.5e-07	4.18e-06	-2.055	-1.039
EMP3	epithelial membrane protein 3	ENSMUSG00000040212	2.39e-12	7.83e-11	2.716	1.442
TBC1D10C	TBC1 domain family member 10C	ENSMUSG00000040247	0	0	4.094	2.034
LRP1	LDL receptor related protein 1	ENSMUSG00000040249	0.0057	0.0356	-1.617	-0.694
GBP7	guanylate binding protein 7	ENSMUSG00000040253	0	0	14.03	3.81
GBP3	guanylate binding protein 3	ENSMUSG00000040264	0	0	41.145	5.363
HEY1	hes related family bHLH transcription factor with YRPW motif 1	ENSMUSG00000040289	0	0	-6.866	-2.779
DDX58	DExD/H-box helicase 58	ENSMUSG00000040296	1.89e-11	5.67e-10	2.333	1.222
PPP1CA	protein phosphatase 1 catalytic subunit alpha	ENSMUSG00000040385	0.000113	0.00113	1.72	0.783
BLVRB	biliverdin reductase B	ENSMUSG00000040466	0	0	3.362	1.749
XAF1	XIAP associated factor 1	ENSMUSG00000040483	0	0	5.723	2.517
LTBP4	latent transforming growth factor beta binding protein 4	ENSMUSG00000040488	0	0	-5.034	-2.332
CKAP5	cytoskeleton associated protein 5	ENSMUSG00000040549	0.000669	0.00551	1.532	0.616
APOBEC1	apolipoprotein B mRNA editing enzyme catalytic subunit 1	ENSMUSG00000040613	0	0	4.293	2.102
OAZ2	ornithine decarboxylase antizyme 2	ENSMUSG00000040652	3.94e-07	6.36e-06	-1.863	-0.898
ERG	ERG, ETS transcription factor	ENSMUSG00000040732	1.89e-06	2.72e-05	-1.849	-0.887
CD53	CD53 molecule	ENSMUSG00000040747	0	0	4.69	2.229
CEPT1	choline/ethanolamine phosphotransferase 1	ENSMUSG00000040774	2.79e-12	9.06e-11	2.38	1.251
Chil3/Chil4	chitinase-like 3	ENSMUSG00000040809	2.95e-05	0.000337	2.122	1.085
SFT2D2	SFT2 domain containing 2	ENSMUSG00000040848	7.24e-05	0.000755	-1.615	-0.692
REPS2	RALBP1 associated Eps domain containing 2	ENSMUSG00000040855	4.9e-05	0.000531	-1.813	-0.858
RPS19	ribosomal protein S19	ENSMUSG00000040952	6.85e-05	0.000718	1.903	0.928
NPNT	nephronectin	ENSMUSG00000040998	1.13e-08	2.34e-07	-2.527	-1.337
GHITM	growth hormone inducible transmembrane protein	ENSMUSG00000041028	0.000243	0.00223	1.592	0.671
CA8	carbonic anhydrase 8	ENSMUSG00000041261	0.00048	0.00411	-1.566	-0.647
PIK3R1	phosphoinositide-3-kinase regulatory subunit 1	ENSMUSG00000041417	0.0434	0.189	-1.299	-0.377
RPL21	ribosomal protein L21	ENSMUSG00000041453	3.23e-06	4.49e-05	1.911	0.934
IRF8	interferon regulatory factor 8	ENSMUSG00000041515	0	0	4.112	2.04
HSPB8	heat shock protein family B (small) member 8	ENSMUSG00000041548	0.000228	0.0021	1.623	0.698
PRELP	proline and arginine rich end leucine rich repeat protein	ENSMUSG00000041577	2.1e-05	0.000247	-1.942	-0.958
COX6A1	cytochrome c oxidase subunit 6A1	ENSMUSG00000041697	6.22e-05	0.000659	1.816	0.86
PGM5	phosphoglucomutase 5	ENSMUSG00000041731	5.55e-16	2.47e-14	-2.889	-1.531
TSPO	translocator protein	ENSMUSG00000041736	0	0	3.188	1.673
TREM3	triggering receptor expressed on myeloid cells 3	ENSMUSG00000041754	0	0	12.983	3.699
RPL37	ribosomal protein L37	ENSMUSG00000041841	1.18e-07	2.08e-06	2.304	1.204
NDUFA7	NADH:ubiquinone oxidoreductase subunit A7	ENSMUSG00000041881	0.00261	0.0182	1.595	0.673
AGRN	agrin	ENSMUSG00000041936	1.18e-09	2.81e-08	-2.152	-1.106
S100A10	S100 calcium binding protein A10	ENSMUSG00000041959	0	0	4.698	2.232
TBCA	tubulin folding cofactor A	ENSMUSG00000042043	1.38e-07	2.41e-06	2.135	1.094
LYN	LYN proto-oncogene, Src family tyrosine kinase	ENSMUSG00000042228	1.77e-07	3.03e-06	1.967	0.976
S100A13	S100 calcium binding protein A13	ENSMUSG00000042312	0.000133	0.0013	1.698	0.764
GZMK	granzyme K	ENSMUSG00000042385	0	0	135.741	7.085
ATF4	activating transcription factor 4	ENSMUSG00000042406	4.01e-08	7.59e-07	2.012	1.008
USP22	ubiquitin specific peptidase 22	ENSMUSG00000042506	0.000152	0.00146	-1.563	-0.644
YPEL3	yippee like 3	ENSMUSG00000042675	1.49e-05	0.000181	-1.756	-0.812
SELENOK	selenoprotein K	ENSMUSG00000042682	3.47e-06	4.79e-05	1.812	0.858
DHX9	DExH-box helicase 9	ENSMUSG00000042699	0.00252	0.0176	1.504	0.588
TRAFD1	TRAF-type zinc finger domain containing 1	ENSMUSG00000042726	0	0	3.322	1.732
DPM3	dolichyl-phosphate mannosyltransferase subunit 3	ENSMUSG00000042737	0.00553	0.0348	1.668	0.738
FOXF1	forkhead box F1	ENSMUSG00000042812	0.000776	0.00629	-1.587	-0.667
Serpinb6b	serine (or cysteine) peptidase inhibitor, clade B, member 6b	ENSMUSG00000042842	1.44e-15	6.19e-14	3.21	1.682
KLHL6	kelch like family member 6	ENSMUSG00000043008	0	0	4.368	2.127
MOB1A	MOB kinase activator 1A	ENSMUSG00000043131	9.47e-05	0.000962	1.691	0.758
RPL7	ribosomal protein L7	ENSMUSG00000043716	6.57e-06	8.62e-05	2.122	1.085
GIMAP7	GTPase, IMAP family member 7	ENSMUSG00000043931	0	0	28.459	4.831
CCRL2	C-C motif chemokine receptor like 2	ENSMUSG00000043953	5.54e-14	2.09e-12	2.526	1.337
MGAT2	mannosyl (alpha-1,6-)-glycoprotein beta-1,2-N-acetylglucosaminyltransferase	ENSMUSG00000043998	4.4e-11	1.27e-09	2.279	1.189
ARF6	ADP ribosylation factor 6	ENSMUSG00000044147	9.44e-08	1.69e-06	1.902	0.928
AQP5	aquaporin 5	ENSMUSG00000044217	2.04e-08	4.04e-07	-2.172	-1.119
ACKR3	atypical chemokine receptor 3	ENSMUSG00000044337	2.01e-08	3.98e-07	2.066	1.047
APLNR	apelin receptor	ENSMUSG00000044338	0	0	-6.628	-2.729
FAM46C	family with sequence similarity 46 member C	ENSMUSG00000044468	1.11e-16	5.14e-15	-3.205	-1.68
RPS2	ribosomal protein S2	ENSMUSG00000044533	6.21e-06	8.18e-05	1.922	0.943
ACKR2	atypical chemokine receptor 2	ENSMUSG00000044534	2.87e-07	4.74e-06	1.841	0.881
PARD6B	par-6 family cell polarity regulator beta	ENSMUSG00000044641	1.57e-07	2.71e-06	-2.006	-1.005
SERPINB1	serpin family B member 1	ENSMUSG00000044734	3.53e-09	7.84e-08	2.5	1.322
S1PR1	sphingosine-1-phosphate receptor 1	ENSMUSG00000045092	0.00324	0.022	1.584	0.664
RPL18A	ribosomal protein L18a	ENSMUSG00000045128	1.44e-05	0.000176	2.188	1.13
FPR1	formyl peptide receptor 1	ENSMUSG00000045551	0	0	4.029	2.01
CDC42EP2	CDC42 effector protein 2	ENSMUSG00000045664	3.74e-11	1.08e-09	2.269	1.182
PTPRCAP	protein tyrosine phosphatase, receptor type C associated protein	ENSMUSG00000045826	0	0	7.544	2.915
SERPINB9	serpin family B member 9	ENSMUSG00000045827	0	0	3.84	1.941
Gvin1 (includes others)	GTPase, very large interferon inducible 1	ENSMUSG00000045868	0	0	9.359	3.226
IFIT2	interferon induced protein with tetratricopeptide repeats 2	ENSMUSG00000045932	0	0	5.906	2.562
MRPS12	mitochondrial ribosomal protein S12	ENSMUSG00000045948	2.29e-06	3.26e-05	1.999	1
POLR2K	RNA polymerase II subunit K	ENSMUSG00000045996	5.3e-06	7.11e-05	2.226	1.155
CALHM6	calcium homeostasis modulator family member 6	ENSMUSG00000046031	0	0	52.182	5.705
PLAUR	plasminogen activator, urokinase receptor	ENSMUSG00000046223	1.96e-09	4.51e-08	2.208	1.142
PILRA	paired immunoglobin like type 2 receptor alpha	ENSMUSG00000046245	0	0	4.668	2.223
RPL37A	ribosomal protein L37a	ENSMUSG00000046330	3.82e-05	0.000425	2.025	1.018
RPL27A	ribosomal protein L27a	ENSMUSG00000046364	1.35e-06	2e-05	2.217	1.149
Hnrnpa1	heterogeneous nuclear ribonucleoprotein A1	ENSMUSG00000046434	0.000133	0.0013	1.585	0.664
SOX18	SRY-box 18	ENSMUSG00000046470	4.06e-11	1.17e-09	-2.537	-1.343
TIFA	TRAF interacting protein with forkhead associated domain	ENSMUSG00000046688	0	0	6.097	2.608
Bst2	bone marrow stromal cell antigen 2	ENSMUSG00000046718	0	0	8.642	3.111
CDC42SE1	CDC42 small effector 1	ENSMUSG00000046722	2.32e-07	3.89e-06	1.872	0.905
MPEG1	macrophage expressed 1	ENSMUSG00000046805	2.94e-08	5.69e-07	2.373	1.247
Irgm1	immunity-related GTPase family M member 1	ENSMUSG00000046879	0	0	21.99	4.459
RPL9	ribosomal protein L9	ENSMUSG00000047215	2.36e-05	0.000275	1.913	0.936
PTGS1	prostaglandin-endoperoxide synthase 1	ENSMUSG00000047250	0.00104	0.00813	-1.621	-0.697
DYNLRB1	dynein light chain roadblock-type 1	ENSMUSG00000047459	5.07e-06	6.82e-05	1.836	0.877
RPS8	ribosomal protein S8	ENSMUSG00000047675	7.18e-07	1.11e-05	2.121	1.085
SAMD9L	sterile alpha motif domain containing 9 like	ENSMUSG00000047735	1.11e-16	5.14e-15	3.6	1.848
A4GALT	alpha 1,4-galactosyltransferase (P blood group)	ENSMUSG00000047878	2.13e-06	3.04e-05	1.794	0.844
MARCKSL1	MARCKS like 1	ENSMUSG00000047945	0	0	8.103	3.019
ARF1	ADP ribosylation factor 1	ENSMUSG00000048076	0.00121	0.0093	1.579	0.659
ENTPD1	ectonucleoside triphosphate diphosphohydrolase 1	ENSMUSG00000048120	0.000565	0.00475	1.515	0.599
COL6A3	collagen type VI alpha 3 chain	ENSMUSG00000048126	0	0	-3.279	-1.713
SELPLG	selectin P ligand	ENSMUSG00000048163	0	0	4.145	2.051
LHFPL6	LHFPL tetraspan subfamily member 6	ENSMUSG00000048332	3.42e-05	0.000384	-1.683	-0.751
F2R	coagulation factor II thrombin receptor	ENSMUSG00000048376	0.0204	0.103	1.389	0.474
C1GALT1C1	C1GALT1 specific chaperone 1	ENSMUSG00000048970	4.31e-08	8.11e-07	1.989	0.992
NDNF	neuron derived neurotrophic factor	ENSMUSG00000049001	1.65e-07	2.83e-06	-2.446	-1.29
CCR2	C-C motif chemokine receptor 2	ENSMUSG00000049103	0	0	5.05	2.336
SCN3B	sodium voltage-gated channel beta subunit 3	ENSMUSG00000049281	9.39e-14	3.48e-12	-2.466	-1.302
RPS23	ribosomal protein S23	ENSMUSG00000049517	4.56e-05	0.000498	2.182	1.126
CDC42EP1	CDC42 effector protein 1	ENSMUSG00000049521	1.7e-10	4.54e-09	-2.307	-1.206
TREX1	three prime repair exonuclease 1	ENSMUSG00000049734	0	0	7.214	2.851
RPL36AL	ribosomal protein L36a like	ENSMUSG00000049751	3.81e-13	1.34e-11	2.993	1.582
RAP2C	RAP2C, member of RAS oncogene family	ENSMUSG00000050029	2.82e-10	7.3e-09	2.22	1.151
GPR171	G protein-coupled receptor 171	ENSMUSG00000050075	0	0	5.316	2.41
LSM10	LSM10, U7 small nuclear RNA associated	ENSMUSG00000050188	0.000108	0.00108	1.874	0.907
LGALS3	galectin 3	ENSMUSG00000050335	1.13e-07	1.99e-06	2.582	1.369
CH25H	cholesterol 25-hydroxylase	ENSMUSG00000050370	1.69e-13	6.11e-12	3.449	1.786
PRKAA1	protein kinase AMP-activated catalytic subunit alpha 1	ENSMUSG00000050697	0.0328	0.152	1.294	0.372
VAMP8	vesicle associated membrane protein 8	ENSMUSG00000050732	0.00695	0.0423	1.535	0.619
Atp5k	ATP synthase, H+ transporting, mitochondrial F1F0 complex, subunit E	ENSMUSG00000050856	1.65e-06	2.41e-05	2.333	1.222
MSRB3	methionine sulfoxide reductase B3	ENSMUSG00000051236	0.000363	0.00319	-1.575	-0.656
CD14	CD14 molecule	ENSMUSG00000051439	0	0	6.674	2.739
SPN	sialophorin	ENSMUSG00000051457	0	0	5.025	2.329
RAP2A	RAP2A, member of RAS oncogene family	ENSMUSG00000051615	5.51e-05	0.000591	-1.68	-0.748
Hist1h1e	histone cluster 1, H1e	ENSMUSG00000051627	1.52e-10	4.08e-09	2.553	1.352
Treml4	triggering receptor expressed on myeloid cells-like 4	ENSMUSG00000051682	0	0	3.527	1.819
Wfdc21	WAP four-disulfide core domain 21	ENSMUSG00000051748	0	0	10.004	3.322
RPS10	ribosomal protein S10	ENSMUSG00000052146	4.21e-05	0.000465	1.994	0.996
PLD4	phospholipase D family member 4	ENSMUSG00000052160	1.11e-13	4.08e-12	2.665	1.414
FPR2	formyl peptide receptor 2	ENSMUSG00000052270	0	0	8.964	3.164
NRROS	negative regulator of reactive oxygen species	ENSMUSG00000052384	7.57e-12	2.35e-10	2.427	1.279
MAGI3	membrane associated guanylate kinase, WW and PDZ domain containing 3	ENSMUSG00000052539	4.37e-07	7.03e-06	-1.964	-0.974
HIST1H1D	histone cluster 1 H1 family member d	ENSMUSG00000052565	0	0	6.919	2.791
ADAM17	ADAM metallopeptidase domain 17	ENSMUSG00000052593	5.11e-05	0.000551	1.639	0.712
RAP1B	RAP1B, member of RAS oncogene family	ENSMUSG00000052681	0.000746	0.00608	1.599	0.677
JUN	Jun proto-oncogene, AP-1 transcription factor subunit	ENSMUSG00000052684	0.00117	0.00903	-1.566	-0.647
LAMB2	laminin subunit beta 2	ENSMUSG00000052911	2.52e-09	5.7e-08	-2.152	-1.106
UBA2	ubiquitin like modifier activating enzyme 2	ENSMUSG00000052997	8.69e-05	0.00089	1.587	0.666
SOCS3	suppressor of cytokine signaling 3	ENSMUSG00000053113	1.25e-12	4.22e-11	2.542	1.346
IER2	immediate early response 2	ENSMUSG00000053560	0.000628	0.00522	-1.675	-0.744
EIF3K	eukaryotic translation initiation factor 3 subunit K	ENSMUSG00000053565	1.23e-09	2.92e-08	2.256	1.174
SH3PXD2A	SH3 and PX domains 2A	ENSMUSG00000053617	0	0	-3.689	-1.883
CHCHD3	coiled-coil-helix-coiled-coil-helix domain containing 3	ENSMUSG00000053768	3.43e-09	7.65e-08	2.105	1.074
SH2D4A	SH2 domain containing 4A	ENSMUSG00000053886	4.86e-05	0.000527	-1.734	-0.794
ECH1	enoyl-CoA hydratase 1	ENSMUSG00000053898	0.00302	0.0207	1.51	0.594
CNN3	calponin 3	ENSMUSG00000053931	0.000171	0.00162	1.638	0.712
PDE5A	phosphodiesterase 5A	ENSMUSG00000053965	8.05e-12	2.5e-10	-2.728	-1.448
NDST1	N-deacetylase and N-sulfotransferase 1	ENSMUSG00000054008	0	0	-3.671	-1.876
Iigp1	interferon inducible GTPase 1	ENSMUSG00000054072	0	0	42.265	5.401
FGFR3	fibroblast growth factor receptor 3	ENSMUSG00000054252	0.000116	0.00115	-1.573	-0.653
LIFR	LIF receptor alpha	ENSMUSG00000054263	1.47e-08	2.98e-07	-2.173	-1.12
SLFN5	schlafen family member 5	ENSMUSG00000054404	1.75e-07	3.01e-06	2.16	1.111
DNAJC8	DnaJ heat shock protein family (Hsp40) member C8	ENSMUSG00000054405	0.00183	0.0135	1.502	0.587
ATP5IF1	ATP synthase inhibitory factor subunit 1	ENSMUSG00000054428	0.000287	0.00259	1.635	0.709
GIMAP4	GTPase, IMAP family member 4	ENSMUSG00000054435	0	0	4.479	2.163
TMEM119	transmembrane protein 119	ENSMUSG00000054675	2.96e-08	5.71e-07	-2.153	-1.107
HMGB2	high mobility group box 2	ENSMUSG00000054717	0	0	9.289	3.216
SET	SET nuclear proto-oncogene	ENSMUSG00000054766	4.45e-06	6.05e-05	1.749	0.806
DSP	desmoplakin	ENSMUSG00000054889	5.68e-07	8.95e-06	-1.923	-0.944
PDLIM1	PDZ and LIM domain 1	ENSMUSG00000055044	0.000235	0.00217	1.58	0.66
KLF2	Kruppel like factor 2	ENSMUSG00000055148	0.00584	0.0363	-1.384	-0.469
IFNG	interferon gamma	ENSMUSG00000055170	0	0	119.783	6.904
C1R	complement C1r	ENSMUSG00000055172	9.99e-16	4.35e-14	2.962	1.566
TEAD1	TEA domain transcription factor 1	ENSMUSG00000055320	2e-10	5.3e-09	-2.327	-1.219
TNS1	tensin 1	ENSMUSG00000055322	4.89e-07	7.79e-06	-2.166	-1.115
GPC3	glypican 3	ENSMUSG00000055653	0.0028	0.0194	-1.648	-0.721
COPE	coatomer protein complex subunit epsilon	ENSMUSG00000055681	0.000202	0.00189	1.573	0.653
RRAS2	RAS related 2	ENSMUSG00000055723	3.41e-14	1.32e-12	2.399	1.263
EEF1D	eukaryotic translation elongation factor 1 delta	ENSMUSG00000055762	1.52e-05	0.000184	1.783	0.834
S100A8	S100 calcium binding protein A8	ENSMUSG00000056054	0	0	46.903	5.552
S100A9	S100 calcium binding protein A9	ENSMUSG00000056071	0	0	29.605	4.888
CFL1	cofilin 1	ENSMUSG00000056201	1.32e-09	3.11e-08	2.619	1.389
NPM3	nucleophosmin/nucleoplasmin 3	ENSMUSG00000056209	8.59e-14	3.19e-12	3.153	1.657
SFTPB	surfactant protein B	ENSMUSG00000056370	0.00138	0.0105	-1.634	-0.709
CEBPB	CCAAT/enhancer binding protein beta	ENSMUSG00000056501	2.27e-06	3.23e-05	1.838	0.878
PTAFR	platelet activating factor receptor	ENSMUSG00000056529	0	0	4.842	2.276
PPP1R14B	protein phosphatase 1 regulatory inhibitor subunit 14B	ENSMUSG00000056612	4.93e-06	6.65e-05	1.933	0.951
CAPG	capping actin protein, gelsolin like	ENSMUSG00000056737	0	0	3.73	1.899
GLIPR1	GLI pathogenesis related 1	ENSMUSG00000056888	0	0	3.572	1.837
IDE	insulin degrading enzyme	ENSMUSG00000056999	4.13e-06	5.64e-05	1.701	0.766
NPM1	nucleophosmin 1	ENSMUSG00000057113	2.7e-09	6.07e-08	2.42	1.275
GJA5	gap junction protein alpha 5	ENSMUSG00000057123	7.34e-14	2.74e-12	-2.588	-1.372
RPL38	ribosomal protein L38	ENSMUSG00000057322	1.38e-06	2.05e-05	2.236	1.161
BIRC2	baculoviral IAP repeat containing 2	ENSMUSG00000057367	4.34e-10	1.1e-08	2.154	1.107
ECE1	endothelin converting enzyme 1	ENSMUSG00000057530	7.74e-09	1.66e-07	-2.272	-1.184
LGALS8	galectin 8	ENSMUSG00000057554	7.74e-07	1.19e-05	1.796	0.845
EIF1AX	eukaryotic translation initiation factor 1A, X-linked	ENSMUSG00000057561	4.89e-13	1.71e-11	2.437	1.285
GAPDH	glyceraldehyde-3-phosphate dehydrogenase	ENSMUSG00000057666	0	0	3.397	1.764
BAK1	BCL2 antagonist/killer 1	ENSMUSG00000057789	0	0	3.668	1.875
ARHGAP35	Rho GTPase activating protein 35	ENSMUSG00000058230	6.46e-05	0.000682	-1.642	-0.716
SPOCK2	SPARC/osteonectin, cwcv and kazal like domains proteoglycan 2	ENSMUSG00000058297	0	0	-4.073	-2.026
ABCE1	ATP binding cassette subfamily E member 1	ENSMUSG00000058355	1.14e-06	1.72e-05	1.803	0.85
Rpl23a	ribosomal protein L23A	ENSMUSG00000058546	1.59e-06	2.33e-05	2.294	1.198
RPL5	ribosomal protein L5	ENSMUSG00000058558	2.86e-05	0.000327	2.038	1.027
RPL30	ribosomal protein L30	ENSMUSG00000058600	1.13e-06	1.7e-05	2.117	1.082
GDA	guanine deaminase	ENSMUSG00000058624	1.11e-16	5.14e-15	2.817	1.494
TUBB2A	tubulin beta 2A class IIa	ENSMUSG00000058672	1.63e-11	4.9e-10	2.402	1.264
FCER1G	Fc fragment of IgE receptor Ig	ENSMUSG00000058715	0	0	7.103	2.829
THRA	thyroid hormone receptor, alpha	ENSMUSG00000058756	2.19e-14	8.59e-13	-2.566	-1.359
CDS2	CDP-diacylglycerol synthase 2	ENSMUSG00000058793	3.6e-07	5.84e-06	-1.933	-0.951
RPL18	ribosomal protein L18	ENSMUSG00000059070	9.68e-06	0.000123	2.21	1.144
FCGR3A/FCGR3B	Fc fragment of IgG receptor IIIa	ENSMUSG00000059089	0	0	10.034	3.327
Ifitm6	interferon induced transmembrane protein 6	ENSMUSG00000059108	0	0	15.364	3.941
RPL11	ribosomal protein L11	ENSMUSG00000059291	7.27e-07	1.13e-05	2.299	1.201
ARHGEF12	Rho guanine nucleotide exchange factor 12	ENSMUSG00000059495	1.45e-07	2.52e-06	-2.117	-1.082
FCGR2A	Fc fragment of IgG receptor IIa	ENSMUSG00000059498	0	0	4.539	2.182
UQCR10	ubiquinol-cytochrome c reductase, complex III subunit X	ENSMUSG00000059534	0.000157	0.00151	1.93	0.948
NDUFS8	NADH:ubiquinone oxidoreductase core subunit S8	ENSMUSG00000059734	1.95e-08	3.88e-07	2.065	1.046
EIF4A1	eukaryotic translation initiation factor 4A1	ENSMUSG00000059796	4.38e-10	1.11e-08	2.49	1.316
RPL3	ribosomal protein L3	ENSMUSG00000060036	6.73e-06	8.81e-05	2.011	1.008
ALOX5AP	arachidonate 5-lipoxygenase activating protein	ENSMUSG00000060063	0	0	3.483	1.8
PSMA3	proteasome subunit alpha 3	ENSMUSG00000060073	4.48e-12	1.42e-10	2.532	1.34
HIST2H4B	histone cluster 2 H4 family member b	ENSMUSG00000060093	0	0	5.563	2.476
TPT1	tumor protein, translationally-controlled 1	ENSMUSG00000060126	6.07e-05	0.000646	1.797	0.845
ARRB2	arrestin beta 2	ENSMUSG00000060216	1.17e-08	2.42e-07	2.055	1.039
HNRNPC	heterogeneous nuclear ribonucleoprotein C (C1/C2)	ENSMUSG00000060373	1.51e-08	3.06e-07	2.038	1.027
TOR3A	torsin family 3 member A	ENSMUSG00000060519	8.1e-06	0.000104	1.708	0.772
HLA-DRB5	major histocompatibility complex, class II, DR beta 5	ENSMUSG00000060586	4.68e-05	0.000509	1.728	0.789
IFITM2	interferon induced transmembrane protein 2	ENSMUSG00000060591	1.24e-13	4.54e-12	2.768	1.469
RPL35A	ribosomal protein L35a	ENSMUSG00000060636	1.37e-06	2.04e-05	2.065	1.046
HIST4H4	histone cluster 4 H4	ENSMUSG00000060639	8.88e-16	3.89e-14	4.112	2.04
HIST1H4F	histone cluster 1 H4 family member f	ENSMUSG00000060678	4.86e-06	6.56e-05	2.215	1.147
CD302	CD302 molecule	ENSMUSG00000060703	1.19e-10	3.23e-09	2.281	1.19
H3F3A/H3F3B	H3 histone family member 3A	ENSMUSG00000060743	0.00091	0.00723	1.723	0.785
B2M	beta-2-microglobulin	ENSMUSG00000060802	0	0	7.925	2.986
RPL26	ribosomal protein L26	ENSMUSG00000060938	9.19e-06	0.000117	2.2	1.138
HIST1H4I	histone cluster 1 H4 family member i	ENSMUSG00000060981	2.22e-12	7.3e-11	2.832	1.502
COPZ1	coatomer protein complex subunit zeta 1	ENSMUSG00000060992	1.46e-07	2.53e-06	1.909	0.933
SAP18	Sin3A associated protein 18	ENSMUSG00000061104	0.00154	0.0115	1.614	0.691
HLA-A	major histocompatibility complex, class I, A	ENSMUSG00000061232	0	0	5.011	2.325
NACA	nascent polypeptide-associated complex alpha subunit	ENSMUSG00000061315	2.01e-08	3.99e-07	2.301	1.202
CXCL12	C-X-C motif chemokine ligand 12	ENSMUSG00000061353	1.16e-09	2.77e-08	-2.464	-1.301
HIPK2	homeodomain interacting protein kinase 2	ENSMUSG00000061436	2.6e-14	1.01e-12	-2.669	-1.417
RPS7	ribosomal protein S7	ENSMUSG00000061477	8.09e-07	1.24e-05	2.486	1.314
HIST1H4A	histone cluster 1 H4 family member a	ENSMUSG00000061482	1.62e-08	3.27e-07	2.813	1.492
Cox5b	cytochrome c oxidase subunit Vb	ENSMUSG00000061518	1.89e-12	6.29e-11	2.867	1.519
U2af1	U2 small nuclear ribonucleoprotein auxiliary factor (U2AF) 1	ENSMUSG00000061613	3.36e-05	0.000378	1.756	0.813
RPS17	ribosomal protein S17	ENSMUSG00000061787	3.2e-05	0.000363	2.139	1.097
PGK1	phosphoglycerate kinase 1	ENSMUSG00000062070	0	0	3.887	1.959
CKS2	CDC28 protein kinase regulatory subunit 2	ENSMUSG00000062248	0	0	6.781	2.762
RPL17	ribosomal protein L17	ENSMUSG00000062328	1.51e-06	2.23e-05	2.248	1.169
NCR1	natural cytotoxicity triggering receptor 1	ENSMUSG00000062524	0	0	30.49	4.93
RPL7A	ribosomal protein L7a	ENSMUSG00000062647	9.13e-07	1.39e-05	2.229	1.156
ATP5MC2	ATP synthase membrane subunit c locus 2	ENSMUSG00000062683	3.65e-06	5.01e-05	2.002	1.001
KDR	kinase insert domain receptor	ENSMUSG00000062960	4.28e-11	1.24e-09	-2.598	-1.377
RPL35	ribosomal protein L35	ENSMUSG00000062997	2.32e-09	5.27e-08	2.362	1.24
SOX7	SRY-box 7	ENSMUSG00000063060	0	0	-2.905	-1.539
LDHA	lactate dehydrogenase A	ENSMUSG00000063229	1.92e-12	6.37e-11	2.737	1.452
MAPK1	mitogen-activated protein kinase 1	ENSMUSG00000063358	0.0376	0.169	1.284	0.36
CYP26B1	cytochrome P450 family 26 subfamily B member 1	ENSMUSG00000063415	3e-07	4.95e-06	-10.164	-3.345
SYNE2	spectrin repeat containing nuclear envelope protein 2	ENSMUSG00000063450	1.51e-07	2.61e-06	-2.149	-1.104
RPS15	ribosomal protein S15	ENSMUSG00000063457	0.000145	0.0014	1.931	0.949
SNU13	small nuclear ribonucleoprotein 13	ENSMUSG00000063480	1.27e-11	3.88e-10	2.356	1.236
ENO1	enolase 1	ENSMUSG00000063524	0	0	3.64	1.864
SEMA3E	semaphorin 3E	ENSMUSG00000063531	7.84e-05	0.000812	-1.76	-0.815
CYCS	cytochrome c, somatic	ENSMUSG00000063694	0	0	3.543	1.825
GPX1	glutathione peroxidase 1	ENSMUSG00000063856	1.08e-05	0.000135	1.934	0.952
RPL7L1	ribosomal protein L7 like 1	ENSMUSG00000063888	1.67e-05	0.000201	1.672	0.742
HIST1H4H	histone cluster 1 H4 family member h	ENSMUSG00000064288	0	0	5.392	2.431
MT-CO1	cytochrome c oxidase subunit I	ENSMUSG00000064351	0.00884	0.0517	1.507	0.591
MT-CO3	cytochrome c oxidase III	ENSMUSG00000064358	0.00913	0.0531	1.687	0.754
SLC31A1	solute carrier family 31 member 1	ENSMUSG00000066150	1.84e-11	5.52e-10	2.176	1.121
SLC31A2	solute carrier family 31 member 2	ENSMUSG00000066152	6.45e-11	1.82e-09	2.122	1.085
NUMA1	nuclear mitotic apparatus protein 1	ENSMUSG00000066306	0.00125	0.00962	-1.541	-0.624
Serpina3g (includes others)	serine (or cysteine) peptidase inhibitor, clade A, member 3G	ENSMUSG00000066363	0	0	117.471	6.876
AKAP13	A-kinase anchoring protein 13	ENSMUSG00000066406	0.00526	0.0333	-1.5	-0.585
Gm21596/Hmgb1	high mobility group box 1	ENSMUSG00000066551	0.0015	0.0113	1.549	0.631
HMCN1	hemicentin 1	ENSMUSG00000066842	0	0	-4.858	-2.28
OAS1	2'-5'-oligoadenylate synthetase 1	ENSMUSG00000066861	0	0	23.362	4.546
COL4A4	collagen type IV alpha 4 chain	ENSMUSG00000067158	4.88e-08	9.1e-07	-2.041	-1.029
HLA-E	major histocompatibility complex, class I, E	ENSMUSG00000067212	0	0	6.327	2.662
RPLP0	ribosomal protein lateral stalk subunit P0	ENSMUSG00000067274	1.12e-06	1.69e-05	2.348	1.231
RPS28	ribosomal protein S28	ENSMUSG00000067288	3.69e-06	5.07e-05	2.122	1.085
BMPR2	bone morphogenetic protein receptor type 2	ENSMUSG00000067336	1.42e-07	2.47e-06	-2.244	-1.166
Klra7 (includes others)	killer cell lectin-like receptor, subfamily A, member 4	ENSMUSG00000067599	0	0	42.354	5.404
AFDN	afadin, adherens junction formation factor	ENSMUSG00000068036	0.00104	0.00813	-1.547	-0.63
TCP1	t-complex 1	ENSMUSG00000068039	3.88e-10	9.88e-09	2.307	1.206
CST7	cystatin F	ENSMUSG00000068129	0	0	26.953	4.752
LGALS1	galectin 1	ENSMUSG00000068220	0	0	8.54	3.094
IL2RB	interleukin 2 receptor subunit beta	ENSMUSG00000068227	0	0	18.247	4.19
CENPB	centromere protein B	ENSMUSG00000068267	0.000526	0.00446	-1.503	-0.588
GNG5	G protein subunit gamma 5	ENSMUSG00000068523	9.26e-07	1.41e-05	1.922	0.942
ACTC1	actin, alpha, cardiac muscle 1	ENSMUSG00000068614	2.03e-05	0.00024	-1.754	-0.811
SARS	seryl-tRNA synthetase	ENSMUSG00000068739	1.22e-05	0.000151	1.721	0.783
SORT1	sortilin 1	ENSMUSG00000068747	3.26e-09	7.3e-08	-2.293	-1.197
PSMA5	proteasome subunit alpha 5	ENSMUSG00000068749	0	0	3.478	1.798
RAP1A	RAP1A, member of RAS oncogene family	ENSMUSG00000068798	7.06e-07	1.1e-05	1.79	0.84
SELENBP1	selenium binding protein 1	ENSMUSG00000068874	8.02e-05	0.000829	1.864	0.899
HIST2H4A	histone cluster 2 H4 family member a	ENSMUSG00000069266	0	0	9.204	3.202
HIST1H4D	histone cluster 1 H4 family member d	ENSMUSG00000069306	0.00608	0.0377	4.648	2.217
LYZ	lysozyme	ENSMUSG00000069516	0.00171	0.0127	1.765	0.82
PSMB3	proteasome subunit beta 3	ENSMUSG00000069744	2.92e-11	8.56e-10	2.48	1.31
IRGM	immunity related GTPase M	ENSMUSG00000069874	0	0	12.906	3.69
HBA1/HBA2	hemoglobin subunit alpha 2	ENSMUSG00000069919	0	0	-22.01	-4.46
FAT1	FAT atypical cadherin 1	ENSMUSG00000070047	3.67e-07	5.95e-06	-1.988	-0.991
RNF213	ring finger protein 213	ENSMUSG00000070327	1.78e-15	7.56e-14	3.31	1.727
CCND1	cyclin D1	ENSMUSG00000070348	4.95e-13	1.73e-11	2.537	1.343
CAPZA1	capping actin protein of muscle Z-line alpha subunit 1	ENSMUSG00000070372	0	0	3.164	1.662
IL18BP	interleukin 18 binding protein	ENSMUSG00000070427	0	0	26.249	4.714
SERPINH1	serpin family H member 1	ENSMUSG00000070436	4.16e-09	9.17e-08	2.256	1.173
CHCHD2	coiled-coil-helix-coiled-coil-helix domain containing 2	ENSMUSG00000070493	5.85e-08	1.08e-06	2.053	1.038
NDUFB6	NADH:ubiquinone oxidoreductase subunit B6	ENSMUSG00000071014	8.35e-07	1.28e-05	2.199	1.137
PTGES3	prostaglandin E synthase 3	ENSMUSG00000071072	4.79e-06	6.48e-05	1.778	0.831
RPL23	ribosomal protein L23	ENSMUSG00000071415	6.54e-07	1.02e-05	2.322	1.216
CEBPD	CCAAT/enhancer binding protein delta	ENSMUSG00000071637	8.3e-10	2.02e-08	2.28	1.189
POLR2G	RNA polymerase II subunit G	ENSMUSG00000071662	2.59e-08	5.07e-07	2.158	1.11
CSF2RB	colony stimulating factor 2 receptor beta common subunit	ENSMUSG00000071713	1.34e-08	2.74e-07	1.93	0.949
NCF4	neutrophil cytosolic factor 4	ENSMUSG00000071715	0	0	5.41	2.436
PPIA	peptidylprolyl isomerase A	ENSMUSG00000071866	3.1e-07	5.1e-06	2.543	1.347
Slfn2	schlafen 2	ENSMUSG00000072620	0	0	8.538	3.094
HLA-DQB1	major histocompatibility complex, class II, DQ beta 1	ENSMUSG00000073421	2.32e-07	3.89e-06	2.183	1.126
IFI16	interferon gamma inducible protein 16	ENSMUSG00000073489	0	0	26.029	4.702
ECSCR	endothelial cell surface expressed chemotaxis and apoptosis regulator	ENSMUSG00000073599	1.91e-10	5.09e-09	2.149	1.103
HSPE1	heat shock protein family E (Hsp10) member 1	ENSMUSG00000073676	0	0	4.232	2.081
RPL31	ribosomal protein L31	ENSMUSG00000073702	1.89e-05	0.000224	2.181	1.125
HBB	hemoglobin subunit beta	ENSMUSG00000073940	0	0	-25.232	-4.657
RHOG	ras homolog family member G	ENSMUSG00000073982	1.55e-07	2.68e-06	1.889	0.917
GGH	gamma-glutamyl hydrolase	ENSMUSG00000073987	4.1e-11	1.19e-09	2.222	1.152
RPL13A	ribosomal protein L13a	ENSMUSG00000074129	4.21e-05	0.000465	2.057	1.041
NLRC5	NLR family CARD domain containing 5	ENSMUSG00000074151	0	0	8.699	3.121
LILRB3	leukocyte immunoglobulin like receptor B3	ENSMUSG00000074417	0	0	8.507	3.089
EIF2S2	eukaryotic translation initiation factor 2 subunit beta	ENSMUSG00000074656	6.74e-10	1.66e-08	2.157	1.109
THBD	thrombomodulin	ENSMUSG00000074743	9.12e-13	3.12e-11	-2.735	-1.452
UBE2N	ubiquitin conjugating enzyme E2 N	ENSMUSG00000074781	7.7e-08	1.4e-06	1.966	0.975
IFIT3	interferon induced protein with tetratricopeptide repeats 3	ENSMUSG00000074896	0	0	7.693	2.943
HEG1	heart development protein with EGF like domains 1	ENSMUSG00000075254	2.13e-05	0.00025	-1.862	-0.897
MSRB1	methionine sulfoxide reductase B1	ENSMUSG00000075705	2.22e-15	9.39e-14	2.679	1.422
YWHAQ	tyrosine 3-monooxygenase/tryptophan 5-monooxygenase activation protein theta	ENSMUSG00000076432	0.000615	0.00513	1.613	0.689
ASS1	argininosuccinate synthase 1	ENSMUSG00000076441	0	0	3.336	1.738
HMGA1	high mobility group AT-hook 1	ENSMUSG00000078249	1.82e-13	6.57e-12	2.869	1.52
BNIP3	BCL2 interacting protein 3	ENSMUSG00000078566	6.49e-05	0.000684	1.675	0.744
UBE2D3	ubiquitin conjugating enzyme E2 D3	ENSMUSG00000078578	0.00032	0.00285	1.677	0.746
Tomm5	translocase of outer mitochondrial membrane 5 homolog (yeast)	ENSMUSG00000078713	5e-15	2.06e-13	2.909	1.54
Slfn1	schlafen 1	ENSMUSG00000078763	0	0	6.774	2.76
EVI2A	ecotropic viral integration site 2A	ENSMUSG00000078771	2.66e-15	1.12e-13	2.69	1.428
EIF5A	eukaryotic translation initiation factor 5A	ENSMUSG00000078812	2.09e-09	4.78e-08	2.081	1.057
HIST3H2A	histone cluster 3 H2A	ENSMUSG00000078851	2.22e-16	1.01e-14	3.028	1.598
Igtp	interferon gamma induced GTPase	ENSMUSG00000078853	0	0	35.729	5.159
Ifi47	interferon gamma inducible protein 47	ENSMUSG00000078920	0	0	20.864	4.383
Tgtp1/Tgtp2	T cell specific GTPase 1	ENSMUSG00000078922	0	0	73.361	6.197
SERPINA3	serpin family A member 3	ENSMUSG00000079012	0	0	9.297	3.217
Ifi27l2a/Ifi27l2b	interferon, alpha-inducible protein 27 like 2A	ENSMUSG00000079017	0	0	11.001	3.46
PSME2	proteasome activator subunit 2	ENSMUSG00000079197	0	0	6.673	2.738
CCR5	C-C motif chemokine receptor 5 (gene/pseudogene)	ENSMUSG00000079227	0	0	16.437	4.039
IFIT1	interferon induced protein with tetratricopeptide repeats 1	ENSMUSG00000079339	0	0	6.276	2.65
Rpl36a	ribosomal protein L36A	ENSMUSG00000079435	2.05e-07	3.48e-06	2.238	1.162
COL4A3	collagen type IV alpha 3 chain	ENSMUSG00000079465	0.000159	0.00153	-1.753	-0.81
Tmsb4x (includes others)	thymosin, beta 4, X chromosome	ENSMUSG00000079523	0	0	3.61	1.852
HLA-DMB	major histocompatibility complex, class II, DM beta	ENSMUSG00000079547	0	0	2.701	1.433
RPL39	ribosomal protein L39	ENSMUSG00000079641	3.23e-07	5.29e-06	2.386	1.255
SLC48A1	solute carrier family 48 member 1	ENSMUSG00000081534	0.00061	0.00509	-1.504	-0.589
CFB	complement factor B	ENSMUSG00000090231	0	0	7.299	2.868
Rps27/Rps27rt	ribosomal protein S27	ENSMUSG00000090733	7.74e-05	0.000802	1.942	0.957
MYL6	myosin light chain 6	ENSMUSG00000090841	0.000107	0.00107	1.926	0.946
RPS13	ribosomal protein S13	ENSMUSG00000090862	1.85e-05	0.00022	1.897	0.923
Hspa1b	heat shock protein 1B	ENSMUSG00000090877	0.00125	0.00961	2.529	1.339
HIST1H4C	histone cluster 1 H4 family member c	ENSMUSG00000091405	1.81e-09	4.17e-08	3.145	1.653
PHF11	PHD finger protein 11	ENSMUSG00000091649	0	0	22.13	4.468
HSPA1A/HSPA1B	heat shock protein family A (Hsp70) member 1A	ENSMUSG00000091971	0.0356	0.162	1.891	0.919
RPL41	ribosomal protein L41	ENSMUSG00000093674	2.58e-06	3.64e-05	2.422	1.276
RNASET2	ribonuclease T2	ENSMUSG00000094724	4.68e-07	7.47e-06	1.922	0.942
HIST1H4B	histone cluster 1 H4 family member b	ENSMUSG00000096010	2.46e-12	8.05e-11	2.961	1.566
SYNE1	spectrin repeat containing nuclear envelope protein 1	ENSMUSG00000096054	1.89e-07	3.22e-06	-2.166	-1.115
H1F0	H1 histone family member 0	ENSMUSG00000096210	5.25e-07	8.3e-06	-1.823	-0.867
DYNLT1	dynein light chain Tctex-type 1	ENSMUSG00000096255	1.17e-07	2.07e-06	2.085	1.06
PSMB9	proteasome subunit beta 9	ENSMUSG00000096727	0	0	8.743	3.128
Fendrr	Foxf1 adjacent non-coding developmental regulatory RNA	ENSMUSG00000097336	1.52e-12	5.11e-11	-2.824	-1.498
RPL24	ribosomal protein L24	ENSMUSG00000098274	4.73e-08	8.87e-07	2.451	1.293
BCL2A1	BCL2 related protein A1	ENSMUSG00000102037	0	0	4.125	2.044
GBP6	guanylate binding protein family member 6	ENSMUSG00000105096	0	0	127.81	6.998
GBP5	guanylate binding protein 5	ENSMUSG00000105504	0	0	59.093	5.885
LILRB4	leukocyte immunoglobulin like receptor B4	ENSMUSG00000112148	0	0	6.814	2.769
PNP	purine nucleoside phosphorylase	ENSMUSG00000115338	0	0	4.225	2.079
