# Supplementary material for: Global Transcriptomic Profiling of Pulmonary Gene Expression in an Experimental Murine Model of Rickettsia conorii Infection
Source: Genes (Basel). 2019 Mar 8;10(3):204. doi: 10.3390/genes10030204 (PMC6470625; doi:10.3390/genes10030204)
Supplement: Supplementary file 1 [file genes-10-00204-s001.zip › Table S4.xlsx]

## Sheet: Sheet1
Table S4: List of upstream regulators differentially regulated during the infection of R. conorii in vivo.
Upstream Regulator	Molecule Type	Predicted Activation State	Activation z-score	p-value	Target molecules in dataset
ABCA1	transporter	Inhibited	-2.172	0.0133	Ccl2,CCL3L3,IL1B,TLR4,TNF
ABCG1	transporter	Inhibited	-2.389	0.00048	Ccl2,CCL3L3,IFNG,IL1B,TLR4,TNF
ACTL6A	other		-0.707	0.0011	BCL2L1,CCNB2,CCND1,CCNG1,CDKN1A,FAS,Gzmb,MCL1
ADIPOQ	other	Inhibited	-2.007	0.000288	Ccl2,CYBB,HMOX1,IFNG,MMP2,NR1H3,PRDX3,PRDX5,TNF
ADORA2B	g-protein coupled receptor	Inhibited	-2.219	0.000654	Ccl2,COL1A2,IL1B,KLF4,TNF
AGER	transmembrane receptor		0.239	0.000536	Ccl2,CTSK,FAS,IL4R,S100A8,S100A9,TNF
AHR	ligand-dependent nuclear receptor		1.477	1.24e-07	APP,CCL5,CDH1,CDKN1A,COL1A2,COL3A1,COL4A2,COL6A1,COL6A3,CXCL10,EMILIN2,ENO1,FBLN5,FGFR2,FN1,FOS,GAS6,HIF1A,HP,IDO1,IFNG,KIT,LDHA,PDGFRB,PLAT,Saa3,SOD2,STAT3,TGFBI,TIMP2,TIMP3,VEGFA,VIM
ALOX5	enzyme		-1.154	0.025	APP,CTSK,MSR1,MYD88
ANKRD17	other	Activated	2	0.0174	Ccl7,HDC,NMI,SOCS3
APOE	transporter	Inhibited	-2.897	5.75e-06	APOD,ATF4,CCR5,CYBB,HSP90B1,Hspa1b,HSPA5,HSPD1,IFNG,M6PR,NCF1,S100A8,S100A9,SPP1,TNF,XBP1
ARHGAP21	other	Activated	4.123	7.33e-07	BATF,CXCL10,Cxcl9,FGL2,HDC,IFIT3,Iigp1,IL18,IRF1,IRGM,ISG20,LMO4,NMI,PLAT,SLFN12L,TNF,TRIM21
ARNT	transcription regulator		0.907	3e-07	ALDOA,CCR5,ENO1,EPAS1,GAPDH,Gzmb,LDHA,PGK1,PGM2,PRF1,S1PR1,SELL,TPI1,VEGFA
ATG5	other		-1	0.00379	HSPA5,IFNG,PDIA3,TBK1
AXL	kinase		-1.992	0.0343	IFNG,IL18,IL1B,TNF
BACH2	transcription regulator	Inhibited	-2.16	0.023	HMOX1,ID3,IFNG,KLRG1,MCL1,S100A8,S100A9,XBP1
BCL10	transcription regulator		1.997	0.0174	CCL4,CCL5,IFNG,TNF
BCL3	transcription regulator		-1.98	0.0454	HLA-DQB1,ICAM1,IL1B,TNF
BCL6	transcription regulator	Inhibited	-3.575	7.76e-05	ANXA6,BCL2L1,Ccl2,CCL3L3,CCL4,Ccl6,Ccl7,CD2,CPD,CTSK,DPYSL2,ENTPD1,Gzmb,HERC6,IL13RA1,IL18,IL1B,IL4R,IRF8,LBH,Ly6a (includes others),PRSS23,SH2D4A,SMPDL3B,UBA7,VWA5A
BECN1	other		1.188	0.00379	CCL5,IL1B,SOD2,TNF
BMX	kinase		0.351	0.00027	COL3A1,HSPA1A/HSPA1B,MMP2,TIMP1,TNFRSF1B
C5	cytokine	Inhibited	-2.646	0.0151	Ccl2,CCL3L3,CCL4,CCL5,IFNG,IL1B,TNF
CARD11	kinase	Activated	2.183	0.000654	CCL3L3,CCL4,CCL5,IFNG,TNF
CASP8	peptidase		0.975	0.00693	FAS,IL18,IL1B,TNF
CBFA2T3	transcription regulator		0.132	0.00178	Bst2,ID2,ITGAM,PTPRC
CBFB	transcription regulator		0.087	0.00529	ATF4,CCR5,EPN2,GIMAP1-GIMAP5,Gzmb,HEY1,ICAM1,IL2RB,LGALS3BP,LGMN,NRP1,RGS1,TGFBR3,TNFAIP8L2
Ccl2	cytokine		1.986	1.71e-07	Ccl2,CCL3L3,CCL4,CCL5,CD14,CTSB,CTSK,CXCL10,IFNG,TLR4,TNF
CCL5	cytokine	Activated	2.187	0.00407	CCL3L3,CCL4,CCL5,CCRL2,TNF
CCR1	g-protein coupled receptor		0	0.0114	Acp5,Ccl2,CTSK,FOS
CCR6	g-protein coupled receptor		1	0.00379	Ccl2,CCL3L3,CXCL10,TNF
CD200	other	Inhibited	-2.216	0.00234	IFNG,IL1B,IL4R,TLR2,TLR4,TNF
CD244	transmembrane receptor	Activated	2	0.00065	CCL3L3,CCL4,CCL5,IFNG
CD28	transmembrane receptor	Activated	2.894	0.000974	BCL2A1,BCL2L1,CASP8,CCR5,CDK4,DDX58,FOS,GBP2,IFNG,IRF1,IRF8,ITGAL,JUN,LDHA,ODC1,SOCS3,TNF,TNFRSF1B
CD38	enzyme	Activated	5.476	1.17e-08	ALDOA,ANXA2,ANXA6,ASS1,BNIP3,CISD1,CRELD2,CRIP1,CSF2RB,FGL2,GBP2,GBP4,GBP7,GLIPR2,GPAM,IFI30,ITGB7,LGALS3,MANF,NDUFV3,P4HA1,PDIA6,PDLIM1,PIM1,PKM,RPN1,RRAS2,S100A4,S100A6,Scd2,SDF2L1,SELL,Serpina3g (includes others),SOCS3,SPCS2,THY1,TPI1,VIM,XBP1
CD40	transmembrane receptor		1.658	3.77e-05	ATF4,BCL2A1,BCL2L1,CALR,CCND1,EDEM1,FAS,HLA-DQB1,HSP90B1,HSPA5,IFNG,IL1B,LGALS3,PIM1,SELL,TNF,XBP1
CD44	other		-0.343	0.00048	CDH5,IFNG,IL1B,MCL1,SELL,TNF
CD70	cytokine		-0.359	0.00635	CXCL10,FAS,IFNG,Klra7 (includes others),SELL
Cdc42	enzyme	Activated	2.06	2.38e-07	CAPZA1,CTSA,CTSB,CTSD,CTSH,CTSS,CTSZ,FAS,GSK3B,LAMP2,NPC2,SPI1,STMN1
CDKN2A	transcription regulator	Activated	3.58	3.12e-05	Ccl2,CCL2,CCL3L3,CCL4,CCL5,Ccl7,Ccl9,CCND1,CDKN1A,CXCL10,CXCL13,Cxcl9,IFNG,IL1B,IL2RG,MKI67,PDGFRB,TLR4,TNF,TNFRSF1B
CEBPA	transcription regulator		0.431	2.21e-06	APLNR,CCNB2,CDK4,CDKN1A,EFNB2,FHL1,HMGA1,IGFBP4,ITGAM,JUN,LCK,Ly6a (includes others),NRP1,PLXND1,PTGS1,Saa3,SEMA3E,SERPINE1,SFTPB,SPP1
CEBPB	transcription regulator	Activated	2.153	5.71e-08	ALOX5AP,APLNR,CCL3L3,CCNB2,CDKN1A,CTSC,DHX9,EFNB2,FHL1,GLIPR2,HMGA1,HSP90AA1,IDH3B,IGFBP4,IL1B,IRF9,JUN,LAMC1,LCP2,LYN,NRP1,NUPR1,PLAUR,PLXND1,PSMA6,PTGS1,RAC2,Saa3,SEMA3E,SERP1,SPP1,TNF,UBA2,ZYX
CEBPD	transcription regulator		1.342	0.00244	CCL3L3,CCND1,HIF1A,PTAFR,TNF
CEBPE	transcription regulator		1.596	1.03e-08	CAMP,Ccl7,CD14,IL18,ITGAM,LTF,MMP2,MMP8,NCF1,Retnlg,SELL,TNF
CHUK	kinase	Activated	4.521	9.36e-14	ACKR3,ACOD1,AEBP1,CASP4,CCL5,Ccl9,CCR1,CEBPB,CEBPD,CH25H,CP,CTSB,CTSZ,CXCL10,CXCL12,CYBA,DUSP6,FAS,FOS,GBP2,GBP3,HLA-A,IFI16,IFIT1B,IFNG,ISG15,LCN2,LIFR,MGP,Mt1,Mt2,NFKBIA,Saa3,Slfn2,SOCS3,TMEM176B,TNF,TNFAIP2,TNFRSF1B,VEGFA
CLEC1B	transmembrane receptor		1.342	0.00407	CXCL12,LCP2,PF4,PLCG2,SPP1
CLEC4G	other	Inhibited	-2	0.00178	Gzmb,IFNG,PRF1,TNF
CREBBP	transcription regulator		0.184	8.85e-05	ACOXL,ANXA6,CAPG,CCND1,CCR5,CD53,CDH5,CDKN1A,CNN3,CRIM1,CST7,CXCL12,EPSTI1,EVI2A,EVL,FOS,GIMAP1-GIMAP5,GIMAP4,GIMAP7,HIST3H2A,HSD11B1,IFIT1B,IFNG,IL10RA,IL18RAP,IL2RB,ITGB7,JUN,JUP,LGALS3BP,MYO1F,NOTCH1,PDGFRB,PRF1,PTPRF,RSAD2,RTP4,SOCS3,TNF,TNFAIP3,TNFAIP8L2,TSPAN31,USP18,UTRN
CRKL	kinase	Activated	2.433	0.00234	CXCL10,Cxcl9,FGL2,HDC,Iigp1,ISG20
CSF1	cytokine	Activated	2.417	5.21e-07	BCL2L1,Ccl2,CCL2,Ccl7,CCND1,CDK4,CDKN1A,CTSK,FOS,IFNG,IL1B,ITGA4,NBN,TPT1
CSF2	cytokine	Activated	2.147	0.000137	BCL2A1,Ccl2,CCL3L3,CSF1R,CXCL10,IDO1,IL1B,ITGAM,LAMP2,TNF,TNFRSF1B
CSF3	cytokine		1.067	0.00693	BATF,MCL1,STAT3,TNFSF10
CXCL2	cytokine	Activated	2.621	4.08e-05	Ccl2,CCL3L3,CCL4,CCL5,CXCL10,ITGAM,TNF
CXCL3	cytokine	Activated	2.429	0.000872	Ccl2,CCL3L3,CCL4,CCL5,CXCL10,TNF
CXCR2	g-protein coupled receptor		-0.762	0.00379	Ccl2,CCL3L3,CXCL10,ITGAL
CYB5R4	enzyme	Inhibited	-2.438	0.000106	ATF3,HMOX1,HSPA5,Mt1,Mt2,XBP1
CYBB	enzyme		0.277	0.00283	Ccl2,CCL5,COL3A1,CXCL10,IFNG,IL1B,TNF
Cyp2c23	enzyme		-0.707	0.0182	Ccl2,CCNB2,CCR2,ITGAM,PLXDC2
DDX58	enzyme		1.524	0.000106	Ccl2,ISG15,KLF4,OAS1,TNF,TNFSF10
DICER1	enzyme	Inhibited	-2.559	0.00974	CCND1,CCNG1,CCR2,CDKN1A,ENTPD1,FCGR2A,FOS,IFNG,IL1B,ITGA4,Klra7 (includes others),KLRG1,LCP1,PRF1,SOCS3,SPI1,SPN
DNASE2	enzyme	Inhibited	-2.216	8.47e-05	CXCL10,IRF7,ISG15,OAS1,TNF
DNMT3A	enzyme		1.411	0.00731	ACE,ACTC1,CASP4,CD38,CSF1R,CYBB,ETV5,FCER1G,GRINA,GUCY1A1,IFNG,PLA2G7,PLD4,PRKCI,PTGS1,PTPRC,RRAS2,S1PR1,SPP1
DOCK8	other	Activated	4.914	5.24e-11	CCL4,CMPK2,CXCL10,Cxcl9,DAXX,EDN1,FGL2,HDC,IFIT1B,IFIT2,IFIT3,Iigp1,IL18,IRF1,IRF7,IRGM,ISG15,ISG20,LMO4,NMI,PLAT,RGS1,RSAD2,SLFN12L,STAT1,STAT2,TNF,TRIM21
DUSP1	phosphatase	Inhibited	-2.729	0.013	CAMP,CCL3L3,IL1B,LTF,Ngp,S100A9,TNF,Wfdc21
DUSP14	phosphatase		-0.6	0.00635	Ccl7,IFNG,IL18,MARCO,PLAT
EGLN1	enzyme		-0.779	0.0343	EPAS1,HIF1A,PGK1,TPI1
EIF2AK3	kinase		-0.541	9.3e-05	ABCF2,ATF3,ATF4,BTG2,Ccl2,CEBPB,CTSC,DNAJB9,DNAJC3,EGR1,HSPA5,JUN,KLF4,LMO4,NARS,NUPR1,SARS,SNW1,WARS,XBP1
EIF4G2	translation regulator		1	0.00693	CDKN1A,CTSD,JUN,PLAT
ENG	transmembrane receptor		0	0.00354	CDH5,FN1,KDR,RAC2,SERPINE1,SMAD6
EOMES	transcription regulator		1.387	0.00027	IFNG,IL2RB,Klra7 (includes others),PRF1,TNFSF10
Esrra	transcription regulator		1.72	0.000117	ALDOA,ATP5F1B,ATP5MC3,ATP5PB,ATP5PO,Cox5b,COX7A2L,COX8A,ENO1,EPAS1,IFNG,NDUFA5,PPA1,SDHB,UQCR11
ETS1	transcription regulator		0.189	9.01e-05	FCGR2A,FLT1,GZMA,Gzmb,GZMK,ID2,IFNG,IL2RB,Klra7 (includes others),KLRG1,LCK,MSR1,NCR1,PRF1
F2R	g-protein coupled receptor		-1.131	0.00065	Ccl2,CYR61,EGR1,FOS
F2RL1	g-protein coupled receptor	Activated	2.449	0.000241	GBP2,GBP4,GBP6,IFNG,Iigp1,IRF8
FABP4	transporter		0.651	0.00635	Ccl2,IL1B,NR1H3,SOCS3,TNF
FAS	transmembrane receptor		1.89	0.000315	Ccl2,CCL3L3,CCL5,CDKN1A,IL18,IL1B,SPP1
FCER1A	transmembrane receptor		1.934	0.0343	Ccl2,CCL3L3,PLCG2,TNF
FOXM1	transcription regulator		0	0.00354	ACE,CCNB2,CCND1,CDKN1A,KDR,STAT3
FOXO1	transcription regulator	Activated	2.478	2.34e-06	Atp5e,ATP5F1B,ATP5MC3,ATP6V0A1,ATP6V0B,ATP6V1D,CCND1,CDKN1A,CDKN2AIPNL,CTSK,GZMA,Gzmb,IFNG,IRF5,KLF4,MRPL34,MRPS12,MRPS18C,NAMPT,NDUFA12,NDUFA4,NDUFA7,NDUFA9,PRF1,S1PR1,SELL,STAT2,VCAM1
FOXO3	transcription regulator		0.555	0.0229	BNIP3,CDKN1A,GPX1,IFNG,NPNT,SOD2,VEGFA
FYN	kinase		1.633	0.00714	Ccl2,CCL4,FOS,IFNG,SOCS3,SUMO1,TNF
FZD9	g-protein coupled receptor	Activated	3.082	3.85e-12	Ccl2,CCL5,CXCL10,CXCL14,IFI16,Ifi202b,Ifi27l2a/Ifi27l2b,IFI44,IFIT1B,IRF7,ISG15,Oasl2,STAT1
G6PC3	phosphatase		1.192	0.00065	ATF4,CYBA,CYBB,NCF1
GATA2	transcription regulator		1.172	0.0223	CCL3L3,GPR65,HDC,IKZF1,IL4R,ITGAM,KIT,Ly6a (includes others),SPI1
GATA6	transcription regulator		-0.37	6.34e-05	ATP6V0A1,ATP6V0C,C1R,CD5L,Chil3/Chil4,CXCL13,DLD,GPI,LYVE1,MARCO,NDUFA1,NDUFA3,PGK1,PGM2,Saa3,SORBS3,STARD13
GFI1	transcription regulator	Inhibited	-3.336	0.000536	CASP1,CASP8,Ccl2,CFLAR,HPRT1,HSP90AB1,ICAM1,ID2,IFNG,IL1B,IRF1,JUN,NFKBIA,STAT1,TBK1,TNF
GJA1	transporter		0.816	0.000241	BMP4,CCND1,CDKN1A,IL1B,SPP1,TNF
GNAI2	enzyme		1.2	0.00027	CCR5,GNAI3,ITGA4,ITGAL,SELL
GPR84	g-protein coupled receptor	Activated	2	0.00693	Ccl2,CCL3L3,IL1B,TNF
GSK3B	kinase	Activated	2.343	0.00164	BCL2A1,BCL2L1,BIRC2,BIRC3,CCND1,CFLAR,KDR,SPP1,TNF
HIF1A	transcription regulator		-0.075	1.15e-07	BNIP3,CCND1,CCR2,CCR5,CDKN1A,CXCL12,ENO1,FLT1,GAPDH,IFNG,IL1B,JUN,KITLG,LDHA,MIF,MMP2,P4HA1,PFKFB3,PKM,SERPINE1,SOCS3,TXN,VEGFA
HMOX1	enzyme		-1.596	0.000115	CCL17,Ccl2,CXCL10,HMOX1,ICAM1,IL1B,TNF,VCAM1
HOXA3	transcription regulator		-1.845	1.13e-05	ANXA2,CCL3L3,Cdc42,CEBPB,ENG,EPAS1,EVI2A,HBA1/HBA2,ICAM2,IKZF1,ITGA4,PLEK,PLXND1,RAC2,SPI1,TNFRSF1B
HOXC8	transcription regulator		0.164	0.00662	ANKRD1,ASS1,Ccl2,Ccl7,CDH11,CXCL10,Ly6a (includes others),SPP1
HSF1	transcription regulator	Activated	2.562	1.56e-05	AHSA1,B2M,DNAJA1,DNAJB1,FKBP4,HSP90AA1,HSP90AB1,HSPA1A/HSPA1B,Hspa1b,HSPA8,HSPE1,HSPH1,IL1B,STIP1,TNF,Ubb
HSP90B1	other		0.563	0.000174	CALR,CANX,HSPA5,TLR2,TLR4,TNF,XBP1
HTT	transcription regulator		0.775	0.000181	AGRN,CCND1,COL4A2,COL6A1,COL6A3,EMP3,GPX3,LTF,MMP2,PRELP,SERPINA3,Serpina3g (includes others),SPP1,TGFBI,TGM2,TIMP3
ID2	transcription regulator		-0.707	0.0401	BATF,BCL2L1,CCNG1,CEBPB,DUSP1,FCER1G,HIF1A,ICAM1,IFNG,IFNGR1,IL10RA,IL2RB,IL4R,IRF5,IRF8,JAK2,LMO4,NOTCH1,NR4A1,SELL,SOCS3,TGFBR3,TNFSF10
ID3	transcription regulator		-0.378	0.0374	BATF,BCL2L1,CCNG1,CEBPB,DUSP1,FCER1G,HIF1A,ICAM1,IFNG,IFNGR1,IL10RA,IL2RB,IL4R,IRF5,IRF8,JAK2,LMO4,NOTCH1,NR4A1,SELL,SOCS3,TGFBR3,TNFSF10
IFIH1	enzyme	Activated	2.374	2.34e-05	Bst2,Clec2d (includes others),EGR1,FAS,ISG15,LCK,Ly6a (includes others),OAS1,TNF
IFNAR1	transmembrane receptor	Activated	3.135	4.68e-08	ACOD1,B2M,CCL5,CIITA,CXCL10,DUSP6,IFI16,IFIT1B,IFNG,IFNGR1,IL1B,IRF7,PLAT,RSAD2,SERPINE1,SLFN12L,SOCS3,STAT1,TAPBPL
IFNB1	cytokine	Activated	2.907	1.32e-12	ACOD1,APOBEC1,Ccl2,CCL2,CCL5,CD274,CDKN1A,CLEC4E,CLSTN1,CMPK2,CXCL10,DAXX,GBP2,GBP6,HMGB2,IFI16,Ifi27l2a/Ifi27l2b,Ifi47,IFIH1,IFIT1B,IFIT2,IFIT3,IFNG,IFNGR1,Igtp,IL18,IL1B,IRF1,IRF7,IRGM,Irgm1,ISG15,ISG20,Nisch,NOD1,OAS1,PHLDB2,RSAD2,STAT1,STAT2,TNFSF10,TRIM21,Trim30a/Trim30d,USP18,VCL
IFNG	cytokine	Activated	6.522	1.82e-27	ACTB,AHR,AQP1,ATF4,BIRC2,BMP6,C2,CASP1,CASP4,CASP8,Ccl2,CCL2,CCL3L3,CCL4,CCL5,Ccl7,CCR2,CCR5,CCRL2,CD14,CD200,CD274,CD5L,CD74,CDKN1A,CEBPB,CH25H,Chil3/Chil4,CIITA,CLEC4E,CXCL10,CXCL12,CXCL16,Cxcl9,DUSP1,ECE1,EDN1,EDNRB,FAS,FECH,FGF1,FLT1,FN1,GBP2,GBP3,GJA5,GNA13,HCK,HIF1A,HLA-DQA1,HLA-DQB1,HLA-DRB5,HMGA1,ICAM1,IDO1,IFI16,Ifi47,IFIH1,IFNG,Igtp,IL18BP,IL18RAP,IL1B,IRF1,IRF5,IRF8,Irgm1,ITGA4,ITGAL,J…
IFNGR1	transmembrane receptor		-0.31	0.000536	CCL17,CCL3L3,CXCL12,Cxcl9,FAS,IFNG,IL1B
IGF1R	transmembrane receptor		1.564	4.07e-08	ANKRD1,ATP5F1B,ATP5MC3,ATP5MF,ATP5PD,ATP5PO,BCL2L1,CD38,CD48,CD53,CD5L,CD68,CD84,Cox5b,CYCS,FASN,IGFBP5,NDUFA1,NDUFA3,NDUFA4,NDUFA9,NDUFB4,NDUFB9,NDUFV2,TGFBI,UQCRC2
IKBKB	kinase	Activated	4.087	8.43e-17	ACOD1,Acp5,AEBP1,ANKRD1,ATF3,BCL2L1,Ccl2,CCL5,Ccl9,CCND1,CCR1,CDH1,CEBPB,CEBPD,CFLAR,CH25H,CP,CTSB,CTSK,CTSZ,CXCL10,CXCL12,Cxcl9,CYBA,DUSP6,FAS,FOS,GBP2,GBP3,HLA-A,IFI16,IFIT1B,IFNG,ISG15,ITGB5,LCN2,LIFR,MGP,Mt1,Mt2,MYO1D,NFKBIA,S100A4,Saa3,Slfn2,SOCS3,SOD2,TIMP2,TIMP3,TMEM176B,Tmsb4x (includes others),TNF,TNFAIP2,TNFRSF1B,VCAM1,VEGFA
IKBKE	kinase		-1.633	0.00147	ACOD1,Ccl2,CCL3L3,CCL5,IFIT2,TNF
IKBKG	kinase	Activated	3.734	9.2e-12	ACOD1,AEBP1,Ccl2,CCL5,Ccl9,CCR1,CEBPB,CEBPD,CH25H,CP,CTSB,CTSZ,CXCL12,DUSP6,FOS,GBP2,GBP3,HLA-A,ICAM1,IFI16,IFIT1B,ISG15,LCN2,LIFR,MGP,Mt1,Mt2,Saa3,Slfn2,SOCS3,TMEM176B,TNF,TNFAIP2,TNFRSF1B,VEGFA
IKZF1	transcription regulator		0.591	0.000169	CTNND1,DOCK9,EMP1,HES1,IFI16,IFNG,KIT,KITLG,LCK,LHFPL6,LILRB3,LRP1,MYO1B,NOTCH1,SASH1,SERPINH1,Sult1a1,TMEM119,TYROBP,VWF
IL10	cytokine		-1.721	6.65e-05	CCL17,Ccl2,CCL3L3,CCL4,CCL5,CD274,CXCL10,HMOX1,IFNG,IL1B,IL4R,ITGAM,SOCS3,TINAGL1,TNF,TNFSF10
IL10RA	transmembrane receptor	Inhibited	-7.441	1.85e-19	ACOD1,ALDH2,ANO1,ASS1,BATF2,BMP4,BNIP3,CALHM6,CCL5,CD34,CFB,CLEC4E,CSF3R,CST7,Cxcl9,CYR61,DPEP1,EDN1,EDNRB,EMP2,F10,FADS3,FHL1,FN1,FOXF1,GAS6,GBP2,GBP5,GBP6,Gbp8,GDA,GPR171,HLA-A,HMCN1,HSPA8,IFI16,Ifi47,Iigp1,IL18BP,IL2RG,IRF1,IRF7,IRGM,Irgm1,ITGB7,KITLG,LCN2,LMO4,Ly6a (includes others),MLKL,MSRB1,NAMPT,NLRC5,NOD1,NR1H3,PF4,PSMB8,PSMB9,REPS2,RNF213,RSAD2,S1PR1,Saa3,SAMHD1,SELENBP1,SELL,Serpina3g …
IL12A	cytokine	Activated	2.209	6.36e-05	IFNG,IRF9,PECAM1,SOCS3,STAT1,STAT2,STAT3,TNF
IL12B	cytokine	Activated	2.052	1.39e-06	Ccl2,CCR5,IFNG,IL1B,IRF9,S100A8,S100A9,SELPLG,SOCS3,STAT1,STAT2,STAT3,TNF
IL15	cytokine	Activated	3.031	8.12e-06	BCL2L1,CCL17,Ccl2,CCL2,CCL5,CCND1,CCR2,CDK4,CDKN1A,CXCL12,Gzmb,IFNG,Klra7 (includes others),MCL1,PRF1,TIMP1
IL15RA	transmembrane receptor		-0.509	0.00234	CD84,Klra7 (includes others),KLRC1,NCR1,PTPRC,SPN
IL17A	cytokine		1.454	0.017	Ccl2,ICAM1,IFNG,IL1B,TLR4,TNF
IL18	cytokine	Activated	2.529	0.00032	Ccl2,Gzmb,IFNG,IL18RAP,IL1B,PRF1,TNF,VEGFA
IL1A	cytokine		0	0.025	Acp5,CTSK,IL18,TNF
IL1B	cytokine	Activated	2.613	3.38e-05	ADAMTS1,ATF4,BIRC2,CASP4,CSF2RB,FAS,FOS,HIF1A,HP,ICAM1,IFNG,IL1B,NFKBIA,SERPINA3,SOD2,TNF,UAP1,VCAM1,VEGFA
IL1R1	transmembrane receptor		1.203	0.00134	Ccl2,FOS,ICAM1,IL1B,TNF
IL2	cytokine		1.258	0.000518	AHR,BCL2L1,CCL4,CCL5,CCR1,CCR2,CCR5,CDKN1A,CFLAR,CXCL10,Cxcl9,ENTPD1,EPAS1,FGL2,GNAQ,GZMK,IFNG,IL2RB,Ly6a (includes others),PECAM1,PLAC8,RHOC,TNF,VIM
IL21	cytokine		0.019	0.0405	BCL2L1,Gzmb,ID2,IFNG,SOCS3,STAT3
IL2RA	transmembrane receptor		-1.387	0.00065	GZMA,Gzmb,IFNG,PRF1
Il3	cytokine		-1.067	0.000618	BCL2L1,CD14,CD68,CSF1R,CSF3R,FOS,ITGAM,LTF,TNFRSF1B
IL33	cytokine		1.455	0.0333	CCL17,Ccl2,HCK,IL1B,PLCG1,TNF
IL4	cytokine	Activated	2.329	2.84e-18	ACOT9,Acp5,AHR,ALDH2,ANXA2,ANXA6,ASS1,CAPG,CBFB,CCL17,Ccl2,CCL3L3,Ccl7,CCT3,CD2,CD200,CD38,CENPB,Chil3/Chil4,CIITA,CRIP1,CST7,CTSK,CXCL10,EPHB4,EPHX1,FCGR2A,GATM,GBP2,GBP3,GIMAP1-GIMAP5,GLIPR2,GZMA,HCK,HCLS1,HIPK2,HSD11B1,IDE,IER2,IFI30,IFIT3,IFNAR2,IFNG,IL10RA,IL2RB,IL4R,IRF1,IRF7,IRF8,ISG15,ITGA4,ITGB7,LGALS1,LGALS3,LGALS3BP,LIFR,LSP1,MCM5,NFKBIA,PHB,PIM1,PLIN2,PLSCR1,PRF1,PTPRCAP,S100A10,Scd2,…
IL5	cytokine	Activated	5.196	3.07e-09	ALDOA,ANXA2,ANXA6,ASS1,BNIP3,CISD1,CRELD2,CRIP1,CSF2RB,FGL2,GBP2,GBP4,GBP7,GLIPR2,GPAM,IFI30,IFNG,IRF7,ITGB7,MANF,NDUFV3,P4HA1,PDIA6,PDLIM1,PIM1,PKM,RPN1,RRAS2,S100A4,S100A6,Scd2,SDF2L1,Serpina3g (includes others),SPCS2,THY1,TPI1,VIM,XBP1
IL6	cytokine		1.324	0.00223	CCR5,Gzmb,HP,IDO1,Ifi202b,IFNG,LIFR,MMP2,PHB,SOCS3,STAT3,TNFSF10,VCAM1
INHA	growth factor		0.958	0.0413	ADAMTS1,CFLAR,COL1A2,COL3A1,COL4A4,COL4A5,COL6A1,CYR61,EMILIN2,EPHX1,IGFBP4,KITLG,MMP2,MYH11,PRSS23
INSR	kinase	Activated	3.734	0.000753	ANKRD1,ATP2A3,ATP5F1B,ATP5MC3,ATP5MF,ATP5PD,ATP5PO,Cox5b,CYCS,EDN1,HSPD1,MDH2,NDUFA1,NDUFA3,NDUFA4,NDUFA9,NDUFB4,NDUFB9,NDUFV2,NFE2L2,OGDH,UQCRC2
IRAK3	kinase		1.522	0.00407	BCL2A1,NFKBIA,SOD2,TNF,TNFAIP3
IRAK4	kinase		1.24	0.00714	CXCL10,IDE,IFIT1B,IFNG,IL1B,IRF7,TNF
IRF1	transcription regulator		1.584	0.0111	CCL5,CXCL16,DDX58,GBP2,IDO1,IFI44L,Ifi47,IFNG,XAF1
IRF3	transcription regulator	Activated	6.761	2.21e-24	Bst2,CALHM6,CCL5,CCRL2,CD274,CMPK2,CXCL10,Cxcl9,DAXX,DDX58,FAS,FCGR1A,GBP5,IFI16,Ifi27l2a/Ifi27l2b,Ifi47,IFIH1,IFIT1B,IFIT2,IFIT3,IFITM3,Igtp,IRF1,IRF7,IRGM,Irgm1,ISG15,ISG20,LCN2,NLRC5,OAS1,Oasl2,PARP14,PHF11,PLAC8,RSAD2,SAMD9L,Slfn1,STAT1,STAT2,TAP1,TNF,TNFSF10,TREX1,Trim30a/Trim30d,UBE2L6,USP18,ZBP1
IRF5	transcription regulator	Activated	4.02	2.48e-09	CMPK2,CXCL10,DDX58,IFIH1,IFIT2,IFIT3,IFITM3,IRF7,ISG15,ISG20,OAS1,Oasl2,RSAD2,STAT1,STAT2,TNF,UBE2L6
IRF7	transcription regulator	Activated	5.8	1.62e-24	CALHM6,CCL5,CCRL2,CMPK2,CXCL10,DAXX,DDX58,FCGR1A,GBP5,IFI16,Ifi47,IFIH1,IFIT2,IFIT3,IFITM3,Igtp,IRF7,IRGM,Irgm1,ISG15,ISG20,Ly6a (includes others),OAS1,Oasl2,PARP14,PHF11,PLAC8,RSAD2,SAMD9L,Slfn1,STAT1,STAT2,TAP1,TREX1,Trim30a/Trim30d,UBE2L6,USP18
IRF8	transcription regulator		0.949	0.00781	BCL2L1,CCL5,CCR2,CXCL16,ICAM1,IFI44L,IFNG,IRF8,ISG15,KLF4,TNF
IRF9	transcription regulator	Inhibited	-2.333	2.32e-08	CIITA,Cxcl9,IFIT2,IFNG,IRF1,IRF8,SOCS3,STAT1,STAT2,Tgtp1/Tgtp2,TNF
Irgm1	other	Inhibited	-4.025	2.56e-10	CCL5,CCNB2,CXCL10,Cxcl9,FAS,ID2,ID3,IFI16,Ifi27l2a/Ifi27l2b,IFIT1B,IFIT2,IFIT3,IFNG,Iigp1,IRF7,LILRB4,MKI67,NUPR1,RSAD2,USP18
ITGB1	transmembrane receptor		1.387	0.0395	CDKN1A,FGFR3,IL1B,MMP2,TNF
ITGB2	transmembrane receptor		0.651	0.0182	BCL2A1,CXCL10,HES1,IFNG,TNF
ITK	kinase	Activated	3.386	1.69e-08	AHR,ARAP3,CCL5,CRIM1,FAS,FCER1G,Gzmb,HIF1A,HLA-A,IFNG,IFNGR1,IL10RA,IL18RAP,IL2RB,Klra7 (includes others),KLRC1,Klrc2/Klrc3,KLRD1,Ly6a (includes others),LYN,MYO1F,NCR1,Serpina3g (includes others),SLAMF7,TNF,TNFSF10,XCL1
JAK2	kinase	Activated	2	0.0174	Ccl2,CXCL10,IL1B,TNF
JUN	transcription regulator		1.091	0.00592	CDH1,COL1A2,CSF1R,IFI16,ITGAM,JUN,KDR,STAT1,TIMP3
KDM5A	transcription regulator	Inhibited	-5.209	4.61e-07	ACTC1,Atp5k,ATP6V1D,ATP6V1F,CHCHD3,COX14,COX6A1,COX6B1,COX7A2,GHITM,HSBP1,IDH3B,MDH1,MRPL12,MRPL53,NDUFA10,NDUFA13,NDUFA2,NDUFA3,NDUFA4,NDUFA5,NDUFA6,NDUFA9,NDUFS2,NDUFS4,PIM1,SDHB,SDHD,SOD2,TOMM7,UQCRFS1
KDM6B	enzyme	Activated	2.425	6.63e-06	CCL3L3,CCL5,Ccl9,GBP7,Igtp,ITGAL,Oasl2,PPIA
KITLG	growth factor		0.05	3.81e-06	Ccl2,CD14,CD68,CSF3R,CXCL12,EGR1,FOS,HCK,IFNG,IL1B,LTF,PIM1,TNF
KLF2	transcription regulator		-0.597	0.00515	ACKR3,Ccl2,CCL5,Ccl7,HIF1A,ITGB7,S1PR1,SELL
KLF6	transcription regulator		1.342	0.0182	Ccl2,CCL3L3,Chil3/Chil4,IL1B,TNF
Klra7 (includes others)	transmembrane receptor	Activated	2.92	4.98e-08	CASP4,CCL3L3,CCL4,CCL5,Ccl6,GPR65,IFNG,Mt1,TNF,XCL1
KLRB1	transmembrane receptor		1.567	8.47e-05	CCL3L3,CCL4,CCL5,IFNG,TNF
Klrk1	transmembrane receptor	Activated	2.207	0.00027	CCL3L3,CCL4,CCL5,IFNG,TNF
LCN2	transporter	Activated	2.21	5.08e-05	CAPG,CCL17,Ccl2,CCL3L3,CCL4,CCL5,Ccl7,Chil3/Chil4,CXCL10,Cxcl9,IL1B,NDE1,TAGLN2,TINAGL1,TNF
LEP	growth factor	Activated	2	0.000117	CCND1,CDKN1A,Chil3/Chil4,CXCL10,EDN1,FAS,FASN,GPAM,IFNG,IL1B,PLIN2,SCD,Scd2,STAT3,TNF
LEPR	transmembrane receptor	Inhibited	-2.138	0.000285	CASP8,Cdc42,HIF1A,ID2,IDO1,IL18BP,LGMN,NBN,PSMB8,RNASET2,RPL7L1,STAT2,STAT3,STK17B,TNF,TSC22D3
let-7	microrna		1.342	0.0133	COL1A2,COL3A1,HBA1/HBA2,ITGA4,SCD
LRP1	transmembrane receptor		-1.363	0.000197	Ccl2,CCL3L3,CCL4,CTSD,IDE,IL1B,MMP2,TNF
LTBR	transmembrane receptor		0.492	0.00941	BCL2L1,Klra7 (includes others),PDGFRB,TNF,Trim30a/Trim30d
LYN	kinase		-1.744	0.00418	Ccl2,CCL3L3,CCL4,CCL5,Ccl7,Ccl9,EGR1,FYN,IFNG,TNF
MAP2K3	kinase		1.177	0.0343	CTSK,ICAM1,IFNG,IL1B
MAP3K1	kinase		0.849	0.0454	CCND1,COL3A1,SERPINE1,TIMP1
Map3k7	kinase	Activated	2.306	1.88e-06	BCL2L1,BMP4,CCL3L3,CCL4,CCL5,Ccl7,CMPK2,CXCL10,Cxcl9,EDN1,FGL2,IFIT2,IFNG,IL1B,ISG20,JUN,RSAD2,TNF
MAP3K8	kinase	Activated	2.513	0.00031	CBFB,Ccl2,CCR1,CCR2,CCR5,CEBPD,CIITA,DOK2,DUSP6,FAM107B,FLNB,GPR171,HP,IFNG,IFNGR1,IL18,IL1B,IRGM,MARCO,PLAT,Rpl22l1,SLFN12L,SOCS3,STK17B,TAPBPL,TNF
MAPK1	kinase		-1.155	0.028	ATP1A2,CCL3L3,CCL4,CDKN1A,CTSW,EMP1,GBP2,GBP5,HLA-DMA,LGALS1,LGALS3,NKG7,NRP1,NUPR1,Serpina3g (includes others),TNFRSF1B
MAPK14	kinase	Activated	3.533	0.0012	CALR,CXCL10,FAS,FASN,IFNG,IL18,IL1B,PECAM1,Slfn1,SLFN12L,Slfn2,SOD2,TNF
MAPK7	kinase		1.387	8.47e-05	BCL2A1,IL1B,JUN,MCL1,STEAP4
MAPK8	kinase		0.359	0.0223	CDH1,CDKN1A,DUSP1,EGR1,IFNG,IL1B,JUN,TNF,TNFAIP3
MAPK9	kinase	Activated	2.714	1.71e-07	BAK1,Ccl2,Ccl7,CDKN1A,EDN1,EGR1,FGL2,Gzmb,HDC,HIF1A,IFNG,Iigp1,IL18,ISG20,JUN,NME2,NMI,PLAT,RPSA,SELPLG,SLFN12L,THRA,TNFAIP3,ZYX
MAPKAPK2	kinase	Activated	2.389	2.45e-05	CCL3L3,CEBPD,CXCL10,HDC,Iigp1,IL18,LMO4,MARCO,MSR1,NFKBIA,PLAT,TNF
MARK2	kinase	Activated	3	0.000618	BATF,Ccl7,HDC,Iigp1,IL18,IRF1,LMO4,RSAD2,TNF
MAVS	other	Activated	4.265	1.04e-14	CCL5,CMPK2,CXCL10,DDX58,IFIT2,IFIT3,IFITM3,IFNG,IL1B,IRF7,ISG15,ISG20,Klra7 (includes others),KLRG1,OAS1,Oasl2,RSAD2,STAT1,STAT2,TNF,UBE2L6
MERTK	kinase		-0.401	0.00218	Cxcl9,FGL2,HDC,IFNG,IL18,IL1B,MARCO,RGCC,TNF
MET	kinase	Activated	2.714	0.00653	CCL3L3,Ccl7,CCND1,EDN1,FGL2,HDC,IFIT1B,IL18,SOCS3,SOD2,TRIM21
MIF	cytokine		1	0.025	DUSP1,IFNG,JUN,TNF
mir-155	microrna		-1.516	0.000188	CEBPB,DNAJB1,HMOX1,IFNG,IL1B,MYD88,SOCS3,SPI1,TNF
mir-21	microrna		-0.97	0.00234	CDH5,COL3A1,IFNG,PECAM1,SPRY1,TIMP3
mir-223	microrna	Activated	2.449	1.32e-06	APOBEC1,ASPRV1,BST1,C15orf48,CD274,CD34,Clec2d (includes others),CLEC4E,EMP1,FGL2,GPR65,ID2,IFI16,Ifitm6,IL1B,Ly6a (includes others),MLKL,MMP8,Mt2,MYO1D,S100A6,S100A9,Serpina3g (includes others),SOAT1,TGFBI,Tlr13,TLR4
MKL1	transcription regulator	Inhibited	-2.111	8.16e-05	ACTB,BCL2L1,CAMP,CBFB,CCL5,CYBA,DHCR24,FADS2,FLI1,HLA-A,LCN2,LILRB4,LTF,Ngp,PGLYRP1,S100A8,S100A9,Saa3,SERINC3,Tpm4,VCL
MKL2	transcription regulator	Inhibited	-2.111	6.66e-05	ACTB,BCL2L1,CAMP,CBFB,CCL5,CYBA,DHCR24,FADS2,FLI1,HLA-A,LCN2,LILRB4,LTF,Ngp,PGLYRP1,S100A8,S100A9,Saa3,SERINC3,Tpm4,VCL
MKNK1	kinase		0.471	0.00796	AGRN,ANXA2,CP,CYR61,EEF1D,FLNB,FOS,GNAQ,LAMB2,LAMC1,LCN2,MAN2A1,PLTP,RNH1,SERPINH1,SFR1,THRA,VIM
MMP9	peptidase		-0.478	0.0187	Acp5,CCL3L3,CD68,CTSK,FOS,IFNG,TYROBP
MYC	transcription regulator	Activated	3.959	0.00285	ALDOA,CDKN1A,ENO1,GPI,HIF1A,HMGA1,IKZF1,LDHA,ME2,OAT,ODC1,PA2G4,PFKFB3,PGAM1,PGK1,PKM,SERPINE1,TPI1
MYD88	other	Activated	5.526	8.02e-20	ACOD1,ATP6V1E1,BATF,CASP4,CCL17,Ccl2,CCL3L3,CCL4,CCL5,CCRL2,CD200,CD38,CEBPD,CFLAR,CH25H,CMPK2,CTSK,CXCL10,CXCL13,Cxcl9,CYR61,DAXX,DLL4,DUSP1,EDNRB,EGR1,FCER1G,FPR1,FPR2,HDC,HSPA5,ICAM1,IFIT1B,IFIT2,IFNG,IL18,IL1B,IRF1,IRF7,IRF8,ISG15,MARCO,MKI67,MMP8,Ms4a4b (includes others),NFKBIA,PILRA,PLCG1,RSAD2,S100A8,Saa3,SAMHD1,SERPINE1,SOCS3,TLR2,TNF,TNFAIP3,VCAM1
NBEAL2	other		-1.937	0.000174	CCL3L3,CCL4,Ccl7,CXCL10,CXCL16,PF4,VWF
NCOA2	transcription regulator		-0.351	2.15e-06	Ccl2,CCL3L3,CCL4,CCL5,CXCL10,Cxcl9,IFIT1B,IFIT2,IFNG,IL1B,ISG15,TNF
NCR1	transmembrane receptor		1.982	0.00065	CCL3L3,CCL4,CCL5,IFNG
NCSTN	peptidase	Inhibited	-3.317	2.48e-09	Ccl9,CD14,CD68,CD84,CEBPB,CEBPD,CSF1R,CSF2RB,FCER1G,FCGR2A,IRF8,Ly6a (includes others),NCF1,NCF4,PSENEN,SPI1,TREM3
NEK7	kinase		1.342	0.00134	CXCL10,EDN1,ISG15,LMO4,RGCC
NELFB	other		0.378	8.87e-05	ATF3,CDKN1A,COL6A1,Ifi27l2a/Ifi27l2b,RPLP0,RPS3,VEGFA
NFATC2	transcription regulator	Activated	4.631	1.88e-08	BATF,CDK4,CMPK2,CXCL10,DAXX,EDN1,FAS,FGL2,IFIT1B,IFIT2,IFIT3,IFNG,Iigp1,IL18,IRF1,IRF7,IRGM,ISG15,ISG20,LMO4,NMI,PLAT,RGS1,RSAD2,SLFN12L,SOCS3,STAT1,STAT2,TNF
NFKB1	transcription regulator		-0.099	3.28e-06	BCL2L1,CCL17,CFB,Chil3/Chil4,EGR1,FAS,HMOX1,IFIT1B,IFNG,IL1B,IRF1,ISG15,NMI,NR4A1,SOD2,STAT1,TNF
NFKBIA	transcription regulator	Activated	2.345	1.22e-05	BCL2L1,Ccl2,CCL3L3,CCL5,Ccl7,GZMK,ICAM1,IL1B,S100A8,S100A9,TLR2,TLR4,TNF,VCAM1
NFKBIZ	transcription regulator		1.969	0.0114	Ccl2,CEBPD,IFNG,LCN2
NOD2	other	Activated	3.12	0.000892	ACOD1,CLEC4E,CXCL10,ICAM1,IL1B,LMO4,MARCKSL1,NFKBIA,NR1H3,SOD2,TNF
NOS2	enzyme		-1.342	0.00197	Ccl2,CCL3L3,Ccl7,IL1B,PRDX6,TNF,VEGFA
NPC1	transporter		-0.34	1.22e-05	ATF4,CTSD,CTSK,KLRG1,MMP8,S100A8,SCD,STAT3,XBP1
NPR1	enzyme		1.432	0.0489	ACE,COL3A1,FN1,MMP2,TNF
NR1H2	ligand-dependent nuclear receptor	Inhibited	-2.057	1.59e-05	Ccl2,CCL4,CCL5,Ccl7,CDH1,CXCL10,IL1B,ITGAL,NFKBIA,PLTP,THRA,TNF
NR1H3	ligand-dependent nuclear receptor	Inhibited	-2.197	2.12e-05	Ccl2,CCL4,CCL5,Ccl7,CD5L,CXCL10,FASN,IL1B,ITGAL,NFKBIA,PLTP,THRA,TNF
NR1H4	ligand-dependent nuclear receptor		0.485	0.00354	GPX1,GSTA3,IL1B,SPP1,Sult1a1,TNF
NR3C1	ligand-dependent nuclear receptor	Inhibited	-3.393	7.27e-08	ACTB,APP,Ccl2,CCL3L3,CCL4,CCL5,CXCL10,Cxcl9,EDN1,GBP2,IFIT1B,IFIT2,IL1B,ISG15,LMO4,Tgtp1/Tgtp2,TNF,Trim30a/Trim30d,TSC22D3
OLR1	transmembrane receptor		1.777	0.000106	CYBA,CYBB,FN1,ITGAM,NCF1,SPP1
OSM	cytokine	Activated	2.177	0.0489	ALB,Ccl2,HP,TIMP1,VCAM1
P2RY4	g-protein coupled receptor	Activated	2	0.00379	ICAM1,MMP8,TIMP1,VCAM1
PARP1	enzyme	Activated	2.606	0.00395	Ccl2,FOS,ICAM1,IL1B,STAT1,TNF,VCAM1
PIK3CG	kinase		1.751	0.0333	Acp5,CTSK,ICAM1,IFNG,IL1B,TNF
PIK3R1	kinase	Activated	2.27	0.00164	BCL2L1,CXCL10,HIF1A,IFNG,IRF7,ISG15,LDHA,PKM,TNF
PIK3R2	kinase	Activated	2.195	0.00027	BCL2L1,CXCL10,IFNG,IRF7,ISG15
PLAU	peptidase	Activated	2.724	8.27e-06	Ccl2,CCND1,CCR5,Chil3/Chil4,CYR61,FCGR1A,HLA-DMA,HSPA5,IFNAR2,OAS1,PLAUR,S100A8,S100A9,SERPINB1
PLK2	kinase		1.604	4.58e-08	Ccl7,CMPK2,CXCL10,Cxcl9,EDN1,FGL2,IFIT2,Iigp1,IL1B,IRF1,MARCO,PLAT,RGCC,RGS1
PLK4	kinase		1.387	2.38e-07	Ccl7,CMPK2,CXCL10,Cxcl9,EDN1,FGL2,IFIT2,Iigp1,IL1B,IRF1,MARCO,PLAT,RGS1
PML	transcription regulator		0.378	0.00714	CACYBP,CDKN1A,CFL1,HSPB1,IL1B,STMN1,SUMO2
POR	enzyme	Inhibited	-2.882	5.08e-05	CD74,CIITA,GBP2,HLA-A,HLA-DMA,HLA-DQA1,HLA-DQB1,HLA-DRB5,Mt1,PFKFB3,PLA2G7,POR,Scd2,STAT1,UBD
POSTN	other		-0.128	0.00722	ATF4,HES1,HEY1,LOX,NOTCH1,SPP1
PPARG	ligand-dependent nuclear receptor		0.272	4.45e-05	ABCA3,ANGPTL4,ATP5PO,ATP6V1D,CCL17,Ccl2,CD274,CXCL14,FASN,FGF1,HES1,HYOU1,ICAM1,IFNG,IL1B,MKI67,NDUFA5,NR1H3,PCNA,PECAM1,PF4,PLIN2,RAB20,SHISA5,SNX1,TLR4,TNF,TNFSF10,VAMP8,VCAM1,VIM
PRDM1	transcription regulator		0.62	0.0133	Ccl2,CLTA,FOS,Gzmb,IFNG,IL1B,SELL,TNF,XBP1
PRKAA1	kinase		-0.164	1.37e-10	ARHGDIB,ATF3,CD302,CXCL12,CYP2B6,GPX1,IFNG,IGFBP4,LDHA,LMO4,Ly6a (includes others),MYLK,NFIB,NFKBIA,OAT,PARP3,SOCS3,SOD2,TGM2,TNF,TNS3,ZFP36L1,ZYX
PRKAA2	kinase		-0.571	5.59e-10	ARHGDIB,ATP5MC2,CD302,CXCL12,CYBB,CYP2B6,HSPA5,IGFBP4,LDHA,LMO4,Ly6a (includes others),MYLK,NCF1,NFIB,NFKBIA,OAT,PARP3,TGM2,TNS3,ZFP36L1,ZYX
PRKCD	kinase		0.152	0.0174	BNIP3,Ccl2,CIITA,TNF
PROCR	other	Activated	2.219	0.00134	GBP2,GBP4,GBP6,Iigp1,IRF8
PTEN	phosphatase		0.566	0.000204	ATF3,CDH5,CDKN1A,CEBPB,EFNB2,FAS,FASN,FLT1,GJA5,IFNG,KDR,MCL1,SCD,SOCS3,TNF,VCAM1,VEGFA
PTGER2	g-protein coupled receptor	Activated	3.308	0.000692	ADGRE1,CCNB2,CDH1,CFP,CKS2,CLEC4D,CLEC6A,CSF1R,ESD,FPR1,HDC,IL1B,ITGAL,KLRD1,MKI67,PIM1,SPP1,TNF
PTGER4	g-protein coupled receptor	Inhibited	-5.978	9.94e-16	Ccl2,CCL2,CCL3L3,CCL4,Ccl7,CH25H,CMPK2,CP,CXCL10,Cxcl9,CYBB,DAXX,DDX58,EDN1,GBP2,GBP4,GBP6,HERC6,IFI16,IFI35,Ifi47,IFIH1,IFIT1B,IFIT2,Igtp,IL18,IRF1,IRF7,IRGM,Irgm1,ISG20,PARP14,RNF213,RSAD2,RTP4,S1PR1,Serpinb6b,SLFN5,Tgtp1/Tgtp2,TNF,TNFSF10,TOR3A,TRIM21,USP18,XAF1,YPEL3,ZFP36L1
PTGES	enzyme	Activated	2.236	0.000872	Ccl2,CYBA,CYBB,IFNG,NCF1,TNF
PTPN11	phosphatase		-1.309	0.00217	CD14,CD68,CSF3R,IFNG,KIT,LTF,PDGFRB,TNF
PTPRC	phosphatase		1.969	4.23e-05	BCL2A1,CCL3L3,CCL4,CCL5,CCND1,CCR1,IFNG,MCL1,VCAM1
PTPRE	phosphatase		1.342	0.0133	Ccl7,Cxcl9,IL18,MARCO,SLFN12L
PTPRJ	phosphatase	Activated	3.051	0.000607	CCL3L3,CCL4,Ccl7,CEBPD,EDN1,FGL2,HDC,Iigp1,IL18,MARCO,PLAT,SLFN12L,TNF
PYCARD	transcription regulator		0.447	0.00027	CDKN1A,IFNG,IL18,IL1B,NOTCH1
RAP1B	enzyme		1.982	0.00065	CCL3L3,CCL4,CCL5,IFNG
RB1	transcription regulator	Activated	4.928	8.56e-06	ACTC1,Atp5k,ATP6V1D,ATP6V1F,CASP7,CASP8,CDKN1A,CHCHD3,COX14,COX6A1,COX6B1,COX7A2,GHITM,HSBP1,IDH3B,Ifi202b,MDH1,MRPL12,MRPL53,NDUFA10,NDUFA13,NDUFA2,NDUFA3,NDUFA4,NDUFA5,NDUFA6,NDUFA9,NDUFS2,NDUFS4,PCNA,PIM1,SDHB,SDHD,SOD2,TOMM7,UQCRFS1
REL	transcription regulator		1.691	0.000116	AHR,BCL2A1,BCL2L1,CCL4,CD200,CDH1,CDKN1A,CDS2,CMPK1,COTL1,CXCL10,Cxcl9,ETV5,FADS2,FAS,ICAM1,IFNG,Iigp1,IRF5,IRF8,JUP,KDR,KPNA3,NFE2L2,NR4A1,PARP14,PPP1R14B,RAP2A,RSAD2,STAT3,TBCA,TNF
RELA	transcription regulator	Activated	2.331	3.66e-06	BCL2L1,CAMP,Ccl2,CCL5,CD14,CFB,FAS,HMOX1,HSP90B1,IFIT1B,IL1B,IRF7,ISG15,JUN,NFKBIA,NMI,NR4A1,TNF
RGS2	other	Activated	2	0.00178	CEBPD,IL18,MARCO,PLAT
RIPK2	kinase	Activated	2.955	0.00471	ACOD1,CLEC4E,CXCL10,ICAM1,LMO4,MARCKSL1,NR1H3,SOD2,TNF
RORA	ligand-dependent nuclear receptor		-1.633	0.00984	CH25H,CXCL10,Cxcl9,IFNG,IL18,TNF
RUNX2	transcription regulator		1.98	0.025	CCR2,CCR5,HIF1A,LGALS3
SAMSN1	other	Activated	5.396	5.86e-12	BATF,CCL3L3,CCL4,Ccl7,CMPK2,CXCL10,Cxcl9,DAXX,EDN1,FGL2,HDC,IFIT1B,IFIT2,IFIT3,Iigp1,IL18,IRF1,IRF7,IRGM,ISG15,ISG20,LMO4,MARCO,NMI,PLAT,RGCC,RSAD2,SLFN12L,SOCS3,STAT1,STAT2,TNF,TRIM21
SARM1	transmembrane receptor	Activated	2	0.00065	Ccl2,CCL3L3,CCL5,TNF
SASH1	other	Activated	4.811	1.03e-09	CCL4,CMPK2,CXCL10,DAXX,EDN1,FGL2,HDC,IFIT1B,IFIT2,IFIT3,Iigp1,IL18,IRF1,IRF7,IRGM,ISG15,ISG20,LMO4,MARCO,NMI,PLAT,RSAD2,SLFN12L,STAT1,STAT2,TNF,TRIM21
SCD	enzyme	Inhibited	-2.236	0.0133	Ccl2,CXCL10,GPAM,IFIT1B,IL1B
SIRT1	transcription regulator		-1.48	9.44e-05	BIRC3,CCND1,EDEM1,EPAS1,IFNG,IL1B,Scd2,SEC61A1,SOD2,STAT3,TNF
SMAD3	transcription regulator		0.709	2.86e-06	BMP6,Ccl2,CCL3L3,CCL4,CCND1,CDH5,CDK4,CDKN1A,COL3A1,CXCL10,FOS,IFNG,JUN,LGALS9B,Ly6a (includes others),PCNA,S1PR1,SERPINE1,TNF
SMAD4	transcription regulator		-0.798	0.00518	BMP4,CBFB,Ccl2,CCND1,CDKN1A,ICAM1,ID2,IL1B,SELPLG,TNF
SOCS1	other	Inhibited	-4.645	1.19e-15	ACOD1,BCL2L1,CDKN1A,Chil3/Chil4,CXCL10,Cxcl9,DDX58,DUSP1,GBP5,GBP6,Gvin1 (includes others),Gzmb,IFI16,Ifi202b,IFI44,Ifi47,IFIH1,IFIT1B,IFIT2,IFIT3,IFNG,Iigp1,IL1B,IL2RB,IRGM,ISG15,JAK2,OAS1,Oasl2,SOCS3,STAT1,TNF
SOCS3	phosphatase		-1.412	0.0216	Ccl2,Gzmb,IFIT2,IFNG,IL1B,TNF
SOCS6	other		0.707	0.00032	Ccl7,CEBPD,IL18,IL1B,MARCO,PLAT,RGCC,TNF
SOX4	transcription regulator		0.218	0.00012	BMPR2,CASP1,Ccl9,CD53,EMP1,EVL,FCER1G,IGFBP4,LHFPL6,Ly6a (includes others),LYZ,MARCKSL1,Mt1,PECAM1,PNP,RNF144A,SNX10,TEAD1,TMEM176B,Tmsb4x (includes others),Tpm4
SPHK2	kinase		1.982	0.00379	FGR,FYN,LYN,TNF
SPI1	transcription regulator		1.534	0.00638	Acp5,ADGRE1,CCND1,CDKN1A,CSF1R,CSF3R,CTSK,IFIT1B,IKZF1,ITGAM,KIT,PTPRC,TLR4
SPIB	transcription regulator		1	0.000536	ATF3,BMP6,Bst2,CCDC12,CCR2,CCR5,CD200,EGR1,FAM46C,GEM,HSPA1A/HSPA1B,Hspa1b,KDR,KIT,LILRB3,PTPRF
SPTLC2	enzyme		-1.387	0.00635	ATF4,HSPA5,MMP2,TIMP1,XBP1
SQSTM1	transcription regulator		1	0.00121	Ccl7,EDN1,FGL2,IL18,IL1B,IRF1,PLAT,RGCC,RSAD2
SRF	transcription regulator	Inhibited	-3.448	0.000721	ACTB,ACTC1,ANKRD1,BCL2L1,CAMP,CCL5,EGR1,FHL1,FOS,ITGAM,LBH,LCN2,LTF,MYO1B,Ngp,NR4A1,PGLYRP1,S100A8,S100A9,Saa3,TMBIM4,Tpm4,VCL
STAT1	transcription regulator	Activated	5.708	1.62e-17	ACOD1,CASP1,CASP4,CASP8,Ccl2,CCL5,CDKN1A,CH25H,Chil3/Chil4,CXCL10,Cxcl9,EGR1,GBP2,GBP3,Gzmb,ICAM1,IDO1,IFIT1B,IFIT2,IFIT3,IFNG,Igtp,IL1B,IRF1,IRF7,IRF9,Irgm1,ISG15,PECAM1,PRF1,PSME1,PSME2,Slfn1,SLFN12L,Slfn2,SLFN5,SOCS3,TNF,TNFSF10,TRAFD1
STAT2	transcription regulator		0.956	1.02e-06	CIITA,CXCL10,IFIT1B,IFIT2,IFIT3,IFNG,IRF1,IRF7,IRF9,ISG15
STAT3	transcription regulator		-1.507	9.88e-30	BATF,BCL2L1,CALHM6,CASP1,Ccl2,CCL3L3,CCL4,CCL5,CCRL2,CD274,CDKN1A,CEBPB,CMPK2,CXCL10,Cxcl9,DPP4,EGR1,FCER1G,FGL2,FOS,GBP2,GBP3,GBP5,GBP6,Gzmb,HERC6,HIF1A,HLA-A,HLA-DRB5,IFI16,IFI30,IFI35,IFIT1,IFIT1B,IFIT2,IFIT3,IFITM2,IFNG,Igtp,IRF1,IRF5,IRF7,Irgm1,ISG15,MCL1,MT-CO1,MT-CO3,OAS1,PIM1,PRF1,PSMB8,PSMB9,RSAD2,Serpina3g (includes others),Slfn1,SLFN12L,Slfn2,SLFN5,SOCS3,SOD2,SPI1,STAT1,STAT2,TAP1,Tgtp…
STAT4	transcription regulator	Activated	2.01	7.58e-07	BCL2L1,CCR5,DDX58,ETV5,Ifi202b,IFIH1,IFIT1B,IFIT2,IFNG,IL18RAP,ISG15,ISG20,Ms4a4b (includes others),PLAC8,SELPLG,STAT1,TIMP1,TNF,Trim30a/Trim30d
STAT5A	transcription regulator		1.212	9.07e-06	BCL2A1,BCL2L1,BIRC3,CASP4,CASP8,CCL3L3,CCR5,CDKN1A,CFLAR,FAS,FOS,GZMA,Gzmb,GZMK,ID2,IFITM2,IFNG,IL2RB,Klra7 (includes others),KLRC1,Klrc2/Klrc3,KLRG1,MCL1,PIM1,PRF1,SOCS3,TNF
STAT5B	transcription regulator		0.632	0.0469	BCL2L1,BIRC3,CASP4,CASP8,CDKN1A,CFLAR,FAS,IFNG,MCL1,TNF
STAT6	transcription regulator	Inhibited	-2.523	5.24e-14	Acp5,ALDH2,CCL17,Ccl2,CCR5,CD2,CD38,Chil3/Chil4,COL1A2,CRIP1,CST7,CTSW,EGR1,EPHX1,FCGR2A,GBP2,GBP3,Gzmb,HCK,HIPK2,IER2,IFI16,IFIT3,IFNAR2,IFNG,IL10RA,IL4R,IRF1,IRF7,ISG15,ISG20,ITGB7,LGALS3BP,LIFR,LILRB4,Ly6a (includes others),Ms4a4b (includes others),NFKBIA,PLSCR1,S100A10,S100a11,Scd2,SELENBP1,STAT2,Tgtp1/Tgtp2,TNF,Trim30a/Trim30d,XBP1
STK11	kinase		-1.22	0.00133	Ccl2,COL3A1,IFNG,IGFBP5,LGALS9B,SPP1,VEGFA
SYK	kinase		1.664	0.000536	CCL4,CXCL10,Cxcl9,EDN1,FGL2,ITGAM,RGCC
TBK1	kinase	Activated	2.643	1.01e-09	ACOD1,CCL3L3,CCL4,CCL5,CMPK2,CXCL10,Cxcl9,EDN1,FGL2,HDC,IFIT1B,IFIT2,IFNG,Iigp1,IL18,IRF7,ISG15,ISG20,MARCO,NMI,RGCC,RSAD2,TNF
TBX21	transcription regulator		1.959	0.0111	CCL3L3,GZMA,Gzmb,IFNG,IL2RB,KLRG1,PRF1,SELL,SPP1
TCF3	transcription regulator		0.816	9.59e-12	ANXA6,ATF3,CCNB2,CD2,CDKN1A,CKS2,Clec2d (includes others),CRELD2,DDX58,EDEM1,ENTPD1,FAM46C,GIMAP4,H1F0,HMGB2,HSD11B1,HSP90B1,HYOU1,ID2,ID3,IFI16,JUN,KLF4,Ly6a (includes others),MANF,MKI67,MORF4L2,NOTCH1,PDIA4,PDIA6,PLAC8,SAMD9L,SDF2L1,SEC11C,SELL,SERINC5,Serpina3g (includes others),SERPINB1,SLAMF7,SLC35B1,SPCS2,SUB1,TAPBPL,TMEM184B,VSIR,XBP1,ZBP1
TET2	enzyme		-0.895	0.00362	APOBEC1,CA8,Ccl2,Ccl7,CMPK2,FGL2,FN1,IFI16,IFIT2,IFIT3,IFITM3,LHFPL6,RNF144A,RSAD2,SPINT1,TRIB2
TGFB1	growth factor		-1.938	0.000137	COL1A2,ICAM1,IFNG,IL1B,IL2RB,ITGAL,ITGAM,ITGB2,KIT,Ly6a (includes others),SOCS3
TGFBR1	kinase	Inhibited	-2.646	0.0333	AHR,BMP4,CDH1,COL1A2,FBLN5,FN1,HEY1
THBS4	other	Activated	2.971	2.34e-05	ATF4,CALR,Ccl2,COL3A1,CXCL10,HSPA5,ICAM1,MANF,VCAM1
TICAM1	other	Activated	6.317	4.13e-22	ACOD1,ATP6V1E1,CASP4,Ccl2,CCL2,CCL3L3,CCL4,CCL5,CCRL2,CD38,CEBPD,CFB,CFLAR,CH25H,CMPK2,CXCL10,CXCL13,DDX58,DUSP1,EDNRB,EGR1,FPR1,FPR2,ICAM1,IFI16,Ifi47,IFIT1B,IFIT2,IFIT3,Igtp,IL18,IL18BP,IL1B,IRF1,IRF7,IRGM,Irgm1,ISG15,ISG20,MKI67,Ms4a4b (includes others),NFKBIA,PILRA,RSAD2,SAMHD1,SERPINE1,SOCS3,TLR2,TNF,TNFAIP3,TNFSF10,VCAM1
TIMP3	other		1.387	3.08e-05	BMP4,ENG,FKBP1A,FOS,JUN,SAR1A,SERPINE1,SKI,SMAD6,STAT1,STAT3,TGFBR3,TNF
TLR2	transmembrane receptor		1.347	3.88e-06	Ccl2,CCL3L3,CCL5,Chil3/Chil4,CXCL10,Cxcl9,CYBB,DUSP1,GBP3,HLA-DQA1,HLA-DRB5,IFNG,IL1B,IRF1,MYD88,SOCS3,TNF,TNFAIP8L2,VWF
TLR3	transmembrane receptor	Activated	2.943	6.99e-06	ATF3,Ccl2,CCL5,CTSK,CXCL10,Gzmb,ICAM1,IFI16,IFNG,IL1B,ISG15,OAS1,PECAM1,TNF,TNFAIP8L2
TLR4	transmembrane receptor	Activated	4.663	4.04e-16	BATF,Ccl2,CCL2,CCL3L3,CCL4,CCL5,Ccl7,CD200,CEBPD,CFB,CFLAR,CMPK2,CTSK,CXCL10,Cxcl9,CYR61,DAXX,DLL4,EDN1,FAS,FGL2,HDC,HSPA5,IFI16,Ifi47,IFIT1B,IFIT2,IFIT3,IFNG,Igtp,Iigp1,IL18,IL18BP,IL1B,IL2RB,IRF1,IRF7,IRGM,Irgm1,ISG15,ISG20,ITGAM,LMO4,MARCO,NFKBIA,NMI,PLAT,RGCC,RGS1,RSAD2,SLFN12L,SOCS3,SOD2,STAT1,STAT2,STAT3,TNF,TNFAIP8L2,TNFSF10,TREM3,TRIM21
TLR7	transmembrane receptor	Activated	3.531	3.08e-05	ATF3,BCL2A1,FCER1G,IDO1,IFNG,IRF7,ISG15,NFKBIA,RSAD2,SOD2,STAT2,TNF,TNFAIP3
TLR9	transmembrane receptor	Activated	2.254	1.88e-06	ACOD1,ATF3,CCL5,CXCL10,EGR1,IDO1,IFI16,IFIT1B,IFNG,IRF7,ISG15,LAMP2,RSAD2,STAT2,TNF,UAP1
TMEM173	other	Activated	3.742	4.21e-08	C15orf48,CCL5,CXCL10,Cxcl9,GBP5,HDC,IFI16,IFIT1B,IFIT3,IL1B,ISG15,LCN2,OAS1,Serpina3g (includes others),TNF,UPP1
TNF	cytokine	Activated	4.613	3.54e-13	Acp5,ADAM17,ALB,ATF4,BCL2L1,BIRC2,CASP4,Ccl2,CCL3L3,CCL4,CCL5,CCND1,CEBPB,CEBPD,CFLAR,CSF1R,CTSK,CXCL10,CXCL13,Cxcl9,FAS,FPR1,GBP2,ICAM1,IFNG,IL1B,IRF1,ITGAM,JUN,LCN2,LGALS9B,MYLK,NFKBIA,Saa3,SERPINE1,SOCS3,SOD2,STAT1,TIMP1,TIMP2,TLR2,TNF,TNFRSF1B,VCAM1
TNFRSF1A	transmembrane receptor	Activated	2.562	8.65e-06	Ccl2,IFNG,IL1B,ITGB5,JUN,LCN2,LGALS9B,Saa3,SELL,SERPINE1
TNFRSF1B	transmembrane receptor	Activated	2.219	0.00354	CXCL13,FAS,ITGB5,SELL,SERPINE1,TIMP1
TNFSF11	cytokine		-0.91	0.00984	Acp5,CTSK,FOS,IRF8,NFKBIA,SH3PXD2A
TNK1	kinase	Activated	2.646	0.000315	IFI16,IFIH1,IFIT1B,IFIT2,IRF7,ISG20,TNFSF10
TNNI3	transporter	Activated	2.646	4.08e-05	Ccl2,CCL3L3,CCL4,CCL5,CCR1,CCR2,CCR5
TP53	transcription regulator		-0.33	0.0106	ASS1,BCAP31,BTG2,C2,CARHSP1,Ccl2,CCNG1,CDKN1A,COL3A1,Crip2,CTSD,CXCL12,DNM1L,ELK4,FAS,FASN,FOS,GLRX,GTF2H1,HIF1A,IFI16,IFI35,IFNG,MCM4,MCM5,Mt2,NOTCH1,NPNT,NRP1,PDGFRB,RAP2A,SCN3B,SOD2,STAT1,STMN1,TAP1,TGFBI,TNF,TSC22D3,VMP1
TP73	transcription regulator	Inhibited	-2	0.00163	AQP5,C1R,CNN3,CTSD,CYR61,HSPB8,LCP1,LYZ,NUPR1,SERPINA3,Serpinb6b,SERPING1,SPP1,TIMP1,TNFRSF12A,VMP1
TRAF3	enzyme		-1.309	0.016	CCR1,IFNG,IL2RB,LILRB4,MCL1,MPEG1,PLBD1,Serpina3g (includes others),TNF
TRAIP	enzyme	Inhibited	-2.19	0.0489	CXCL13,Cxcl9,IFNG,IL1B,TNF
TREM2	transmembrane receptor		-1.941	0.00693	IL1B,IRF8,NFKBIA,TNF
TYROBP	transmembrane receptor	Activated	2.213	4.21e-11	CD84,GPX1,IDO1,IFNG,IL10RA,IL13RA1,IL18,IL1B,IRF8,ITGAM,NCKAP1L,NPC2,NRROS,PLEK,SFT2D2,SPP1,TCIRG1,TNF,TNFRSF1B
USP18	peptidase	Inhibited	-2	0.000872	Acp5,Ccl2,CCL3L3,CTSK,CXCL10,SOCS3
ZBTB16	transcription regulator		0.368	0.00421	Ccl2,Ccl7,CCR2,CD2,CD274,CD74,CXCL10,ID2,ID3,IFNGR1,IL10RA,IL18RAP,IL4R,KLHL6,LMO4,Ly6a (includes others),SELL,TMEM176B,TNF,TSC22D3
ZC3H12A	enzyme	Inhibited	-2.169	0.00407	Ccl2,IFNG,IL1B,TNF,TNFRSF1B
ZEB2	transcription regulator		0.433	0.000119	CCL3L3,CDH1,GZMA,ID2,KLRG1,NKX2-1,PLCG1,PLCG2,SELL
