# Supplementary material for: Global Transcriptomic Profiling of Pulmonary Gene Expression in an Experimental Murine Model of Rickettsia conorii Infection
Source: Genes (Basel). 2019 Mar 8;10(3):204. doi: 10.3390/genes10030204 (PMC6470625; doi:10.3390/genes10030204)
Supplement: Supplementary file 1 [file genes-10-00204-s001.zip › Table S5.xlsx]

## Sheet: Sheet1
Table S5: List of functional annotations exhibiting increased or decreased activation state in mouse lung tissue during R. conorii infection in vivo.
Diseases or Functions Annotation	Activation z-score	p-Value	No. of Molecules
Increased activation state
Cell movement of blood cells	5.984	2.25e-30	191
Leukocyte migration	5.944	9.59e-30	188
Migration of cells	5.78	1.59e-25	259
Cell movement	5.779	8.77e-24	275
Cell movement of leukocytes	5.558	1.03e-28	160
Cell movement of mononuclear leukocytes	5.203	1.85e-13	77
Cell movement of phagocytes	5.179	1.26e-26	118
Cell movement of lymphatic system cells	4.864	8.93e-12	72
Homing of leukocytes	4.827	1.7e-22	92
Cell movement of lymphocytes	4.795	2.9e-11	69
Homing of blood cells	4.706	2.36e-23	94
Migration of mononuclear leukocytes	4.689	3.06e-12	68
Migration of lymphatic system cells	4.636	9.17e-12	67
Cell movement of myeloid cells	4.62	8.3e-27	116
Chemotaxis of leukocytes	4.587	3.95e-22	85
Lymphocyte migration	4.555	8.74e-12	66
Migration of phagocytes	4.403	2.39e-16	65
Inflammatory response	4.359	3.01e-24	117
T cell migration	4.334	3.65e-09	44
Transmigration of leukocytes	4.237	7.18e-13	33
Cytotoxicity of leukocytes	4.226	2.13e-13	37
Toxicity of cells	4.222	2.41e-16	46
Cytotoxicity of cells	4.106	4.08e-16	45
Homing of cells	4.075	1.12e-22	102
Chemotaxis	4.05	5.39e-21	92
Recruitment of granulocytes	3.905	8.98e-10	56
Cell movement of T lymphocytes	3.864	1.95e-07	35
Chemotaxis of phagocytes	3.843	4.3e-19	70
Cytotoxicity of lymphatic system cells	3.764	4e-11	33
Recruitment of neutrophils	3.764	1.99e-09	49
Chemotaxis of myeloid cells	3.739	7.16e-19	68
Adhesion of immune cells	3.699	8.06e-18	72
Binding of leukocytes	3.666	3.52e-17	75
Cell movement of neutrophils	3.648	2.55e-19	67
Homing of mononuclear leukocytes	3.647	4.08e-08	32
Cell movement of granulocytes	3.622	3.26e-21	77
Adhesion of blood cells	3.568	3.8e-20	79
Binding of blood cells	3.564	6.39e-21	88
Cytotoxicity of lymphocytes	3.543	3.49e-10	31
Cell movement of antigen presenting cells	3.503	7.37e-16	70
Migration of antigen presenting cells	3.474	7.65e-15	46
Recruitment of leukocytes	3.458	1.37e-14	87
Cell survival	3.451	2.44e-06	95
Recruitment of blood cells	3.407	1.62e-15	90
Recruitment of cells	3.369	1.51e-15	93
Accumulation of phagocytes	3.275	3.51e-14	47
Interaction of mononuclear leukocytes	3.273	1.72e-07	32
Recruitment of phagocytes	3.264	1.81e-12	69
Cell viability	3.24	1.12e-05	87
Cell movement of monocytes	3.223	1.39e-06	15
Cell viability of blood cells	3.213	2.55e-05	50
Quantity of lymphatic system cells	3.206	3.73e-18	208
Migration of myeloid cells	3.188	1.81e-12	45
Homing of lymphocytes	3.174	6.08e-07	28
Homing of lymphatic system cells	3.157	1.58e-07	30
Chemotaxis of mononuclear leukocytes	3.139	1.72e-07	24
Quantity of T lymphocytes	3.129	1.03e-15	151
Cell viability of leukocytes	3.107	9.49e-06	46
Cytotoxicity of cytotoxic T cells	3.099	4.46e-05	10
Influx of phagocytes	3.056	4.21e-09	22
Apoptosis of microglia	3.051	1.58e-07	10
Homing of T lymphocytes	3.038	6.61e-08	24
Interaction of lymphocytes	3.019	4.09e-07	30
Quantity of lymphocytes	2.998	6.84e-19	198
Cell viability of myeloid cells	2.993	1.52e-08	22
Chemotaxis of granulocytes	2.983	1.64e-13	43
Leukopoiesis	2.972	3.72e-12	166
Cytotoxicity of T lymphocytes	2.97	4.31e-07	18
Differentiation of bone marrow cells	2.965	3.36e-05	35
Recruitment of lymphoid cells	2.953	7.56e-06	23
Influx of myeloid cells	2.947	1.77e-07	21
Trafficking of leukocytes	2.946	1.59e-08	17
Recruitment of myeloid cells	2.942	3.12e-12	73
Binding of mononuclear leukocytes	2.94	1.68e-07	29
Chemotaxis of neutrophils	2.91	8.57e-13	40
Accumulation of myeloid cells	2.9	1.98e-16	58
Quantity of mononuclear leukocytes	2.882	1.92e-18	202
Influx of leukocytes	2.862	1.61e-07	23
Cell rolling of granulocytes	2.826	2.46e-05	12
Cell rolling of neutrophils	2.826	4.2e-05	11
Migration of granulocytes	2.816	6.16e-09	34
Recruitment of lymphocytes	2.816	1.65e-05	22
Degranulation of cells	2.795	2.81e-06	37
Recruitment of mononuclear leukocytes	2.79	1.73e-08	34
Influx of neutrophils	2.782	7.06e-09	20
Quantity of blood cells	2.776	2.23e-21	270
Accumulation of macrophages	2.775	2.02e-07	22
Killing of leukocytes	2.766	1.79e-08	18
Chemotaxis of lymphatic system cells	2.764	1.26e-06	21
Cell movement of peritoneal macrophages	2.761	3.62e-06	14
Cell spreading of blood cells	2.755	6.61e-08	20
Engulfment of cells	2.746	7.44e-08	30
Recruitment of lymphatic system cells	2.718	5.5e-06	24
Accumulation of antigen presenting cells	2.704	7.2e-08	25
Migration of macrophages	2.702	3.21e-12	29
Quantity of leukocytes	2.7	3.04e-22	249
Shape change of leukocytes	2.688	2.32e-06	17
Cell movement of natural killer cells	2.669	3.33e-07	15
Binding of lymphocytes	2.667	3.95e-07	27
Accumulation of neutrophils	2.649	5.15e-12	28
Shape change of blood cells	2.638	7.76e-09	24
Migration of neutrophils	2.632	1.9e-08	29
Cytotoxicity of myeloid cells	2.63	5.46e-06	7
Cytotoxicity of phagocytes	2.63	5.46e-06	7
Aggregation of blood cells	2.627	2.99e-10	47
Binding of blood vessel	2.598	6.73e-08	11
Chemotaxis of peritoneal macrophages	2.586	6.38e-05	8
Chemotaxis of lymphocytes	2.585	2.22e-06	20
Transmigration of phagocytes	2.578	0.000212	12
Cell movement of dendritic cells	2.576	3.05e-07	27
Proliferation of immune cells	2.544	1.49e-10	149
Cytotoxicity of natural killer cells	2.543	8.92e-06	17
Cell spreading of neutrophils	2.53	6.91e-09	11
Interaction of T lymphocytes	2.528	2.86e-05	21
Activation-induced cell death of T lymphocytes	2.524	4.04e-06	16
Proliferation of mononuclear leukocytes	2.516	3.6e-10	143
Cell spreading of leukocytes	2.514	1.22e-05	14
Homeostasis of leukocytes	2.481	7.9e-11	130
Cell movement of macrophages	2.479	1.5e-13	54
Homeostasis of blood cells	2.462	2.35e-11	133
Proliferation of lymphatic system cells	2.457	1.49e-11	157
Adhesion of mononuclear leukocytes	2.447	4.1e-07	23
Activation of cells	2.444	1.46e-19	161
Cytotoxicity of macrophages	2.433	3.91e-05	6
Respiratory burst of macrophages	2.433	0.000106	6
Quantity of thymocytes	2.423	5.63e-06	55
Phagocytosis	2.42	1.37e-07	27
Proliferation of lymphocytes	2.416	3.99e-10	142
Differentiation of antigen presenting cells	2.415	9.82e-07	36
Differentiation of phagocytes	2.408	1.37e-06	43
Adhesion of venule	2.391	1.34e-06	7
Hematopoiesis of mononuclear leukocytes	2.383	7.99e-11	146
Aggregation of cells	2.378	6.37e-10	50
Trafficking of T lymphocytes	2.37	2.68e-08	13
Transmigration of mononuclear leukocytes	2.366	3.38e-08	15
Shape change of myeloid cells	2.354	1.22e-07	13
Differentiation of T lymphocytes	2.354	6.83e-06	77
T cell homeostasis	2.347	1.99e-11	124
Lymphopoiesis	2.342	3.74e-11	145
Cell proliferation of T lymphocytes	2.337	3.61e-10	118
Shape change of phagocytes	2.331	1.4e-06	13
Response of lymphatic system cells	2.325	0.000163	33
Quantity of dendritic cells	2.323	1.95e-10	43
Activation of leukocytes	2.322	3.08e-20	132
Migration of dendritic cells	2.301	6.75e-06	21
Response of mononuclear leukocytes	2.269	2.72e-07	42
Accumulation of leukocytes	2.257	4.73e-17	81
Binding of blood platelets	2.257	2.98e-08	19
Homeostasis of mononuclear leukocytes	2.248	4.19e-11	129
Lymphocyte homeostasis	2.248	7.74e-11	128
Accumulation of blood cells	2.244	6.8e-16	83
Engulfment of blood cells	2.244	5.57e-07	24
T cell development	2.243	3.6e-11	121
Quantity of lymphoid tissue	2.234	4.23e-09	84
Killing of lymphocytes	2.232	3.33e-07	15
Activation of antigen presenting cells	2.229	3.59e-14	63
Quantity of cells	2.224	8.23e-12	329
Activation of natural killer T lymphocytes	2.219	0.000241	6
Chemotaxis of T lymphocytes	2.218	2.88e-07	18
Binding of lymphatic system cells	2.205	1.1e-08	32
Adhesion of postcapillary venule	2.2	8.49e-05	5
Apoptosis of hematopoietic cells	2.189	1.6e-07	50
Binding of myeloid cells	2.177	7.88e-13	42
Activation of phagocytes	2.177	1.88e-12	64
Mobilization of leukocytes	2.173	6.39e-05	11
Endocytosis	2.152	1.37e-07	27
Phagocytosis of cells	2.145	5.6e-08	26
NK cell migration	2.138	1e-05	11
Cell spreading of phagocytes	2.137	2.16e-06	12
Activation of T lymphocytes	2.133	1.7e-11	69
Cell movement of bone marrow-derived macrophages	2.131	8.83e-07	15
Adhesion of lymphocytes	2.13	2.27e-06	21
Shape change of blood platelets	2.121	1.57e-05	10
Chemoattraction of leukocytes	2.121	0.000115	8
Hemostasis	2.114	1.03e-07	27
Cell death of hematopoietic cells	2.111	1.98e-07	53
Binding of T lymphocytes	2.095	3.63e-05	18
Activation of blood cells	2.08	3.87e-21	142
Aggregation of blood platelets	2.074	8.57e-09	40
Activation of macrophages	2.071	9.47e-09	43
Synthesis of nitric oxide	2.055	4.72e-09	32
Killing of cells	2.053	1.1e-10	29
Apoptosis of hematopoietic progenitor cells	2.053	2.65e-07	48
Degranulation of phagocytes	2.049	2.83e-05	31
Cell viability of phagocytes	2.047	3.36e-08	24
Cellular homeostasis	2.045	9.69e-16	188
Apoptosis of hepatocytes	2.037	2.21e-06	33
Mobilization of blood cells	2.032	1.89e-07	18
Maturation of phagocytes	2.015	5.51e-07	23
Activation of lymphatic system cells	2.014	2.98e-11	83
Activation of lymphocytes	2.011	7.77e-11	81
Proliferation of blood cells	2.01	9.56e-12	165
Accumulation of cells	2.008	5.35e-16	91
Quantity of lymphoid organ	2.007	5.17e-07	62
Cell viability of connective tissue cells	2.005	0.000181	23
Release of superoxide	2	0.000143	4
Decreased activation state
Cell death of osteosarcoma cells	-8.185	8.64e-32	67
Cell death of cancer cells	-7.378	1.93e-29	85
Cell death of tumor cells	-7.139	5.57e-29	95
Cancer	-5.979	5.12e-26	132
Growth of bacteria	-3.06	1.57e-05	10
Presence of myeloid cells	-2.425	5.46e-06	7
Selection of cells	-2.168	4.33e-05	19
Translation of protein	-2	1.18e-05	20
